# Supplementary material for: Senior executive characteristics: Impact on ESG practices and corporate valuation relationship
Source: PLoS One. 2024 Jul 11;19(7):e0303081. doi: 10.1371/journal.pone.0303081 (PMC11239033; doi:10.1371/journal.pone.0303081)
Supplement: S1 Dataset — (ZIP) [file pone.0303081.s001.zip › minimal data set.xlsx]

## Sheet: Sheet1
Stock Code	Total current assets	Total Assets	Total liabilities	Paid-up capital or share capital	stkcd	year	Industry code	Date of incorporation	First Listing Date	Year of establishment	age	size	lev	roa	em	Net cash flow from operating activities	cfo	Equity concentration indicator	shrcr	Operating income	growth	as	gp	Number of directors	board	Name of Chairman	The chairman of the board of directors and the general manager concurrently serve as the situation	Chairman's academic background	Whether ST or ST or PT occurs	Industry	Market Cap A	Market Cap B	value	value2	ESG	ESG2	Gender_Chairman	sex_c	ESGxsex_c	academic_c	ESGxacademic_c	Nature of Equity	state	province	market	market_median	market_group	city	PM25
000004	1.09737e+08	1.96307e+08	5.78979e+07	83976684	4	2011	C8105	1986-05-05	1991-01-14	1986	25	19.0952	0.294935	0.04683	1.41831	1.93657e+07	0.0986502	39.2662	39.2662	7.45037e+07	-0.36565	0.559009	0.508275	10	2.30259	Jiang Yuming	2	4	0	C8	7.36617e+08	7.37269e+08	20.5284	20.8779	3	3	man	1	3	0	0	foreign capital	0	Guangdong Province	9.888	8.868	1	Shenzhen City
000004	133080060	1.92914e+08	4.48577e+07	83976684	4	2012	C27	1986-05-05	1991-01-14	1986	26	19.0778	0.232528	0.040506	1.30298	1.75627e+07	0.0910393	35.4702	35.4702	9.73633e+07	0.306825	0.689843	0.454831	9	2.19722	Jiang Yuming	2	4	0	C2	7.31137e+08	7.31787e+08	20.4101	20.7312	4	4	man	1	4	0	0	foreign capital	0	Guangdong Province	9.936	8.908	1	Shenzhen City
000004	1.74264e+08	2.42152e+08	9.76453e+07	83976684	4	2013	C27	1986-05-05	1991-01-14	1986	27	19.3051	0.403239	0.023938	1.67571	-2.10423e+07	-0.0868971	36.6834	36.6834	7.27846e+07	-0.252444	0.719649	0.525037	15	2.70805	Jiang Yuming	2	4	0	C2	1.07497e+09	1.07597e+09	20.7956	21.0517	4	3.75	man	1	4	0	0	Private	0	Guangdong Province	10.237	9.282	1	Shenzhen City	59.1385
000004	2.64072e+08	3.38283e+08	1.80898e+08	83976684	4	2014	C27	1986-05-05	1991-01-14	1986	28	19.6394	0.534754	0.046189	2.1494	-5.53405e+06	-0.0163593	32.1234	32.1234	80608820	0.107499	0.780624	0.387548	9	2.19722	Jiang Yuming	2	4	0	C2	1.48703e+09	1.48842e+09	21.12	21.3585	3	3	man	1	3	0	0	Private	0	Guangdong Province	10.445	9.477	1	Shenzhen City	32.4155
000004	3.26529e+08	3.98674e+08	2.35378e+08	83976684	4	2015	C27	1986-05-05	1991-01-14	1986	29	19.8037	0.590402	0.0172	2.44142	9.26187e+06	0.0232317	47.3963	47.3963	1.20454e+08	0.494308	0.819039	0.352808	9	2.19722	Li Yingtong	1	4	0	C2	4.0453e+09	4.08991e+09	22.1208	22.1318	3	2.75	woman	0	0	0	0	Private	0	Guangdong Province	11.076	9.728	1	Shenzhen City	28.8164
000004	1.34232e+08	2.23716e+08	4.55165e+07	83976684	4	2016	C27	1986-05-05	1991-01-14	1986	30	19.2259	0.203456	0.17753	1.25542	1.4793e+08	0.234418	48.604	48.604	2.8767e+08	1.38821	0.600012	0.346221	11	2.3979	Li Yingtong	1	4	0	C2	3.77274e+09	3.81607e+09	22.0511	22.0657	2	2.5	woman	0	0	0	0	Private	0	Guangdong Province	10.49	9.639	1	Shenzhen City	26.0546
000004	1.4543e+08	2.68844e+08	8.47523e+07	83976684	4	2017	C27	1986-05-05	1991-01-14	1986	31	19.4096	0.315247	0.021917	1.46038	1.44395e+07	0.0537095	48.3512	48.3512	1.38606e+08	-0.44866	0.540944	0.619412	9	2.19722	Li Yingtong	1	4	0	C2	1.9437e+09	1.96415e+09	21.3879	21.5443	3	2.5	woman	0	0	0	0	Private	0	Guangdong Province	10.61	9.656	1	Shenzhen City	27.1366
000004	3.01566e+08	3.51177e+08	1.67851e+08	83976684	4	2018	C27	1986-05-05	1991-01-14	1986	32	19.6768	0.477966	-0.061543	1.91558	-5.33102e+07	-0.14587	48.7658	48.7658	3.66869e+08	1.64685	0.858729	0.818792	9	2.19722	Li Yingtong	1	4	0	C2	1.49955e+09	1.514e+09	21.1284	21.1497	1	2	woman	0	0	0	0	Private	0	Guangdong Province	10.854	9.746	1	Shenzhen City	26.8592
000004	4.80984e+08	1.49449e+09	9.00332e+07	165052625	4	2019	I65	1986-05-05	1991-01-14	1986	33	21.1251	0.0633296	-0.002412	1.06411	-1.58709e+07	-0.0106196	45.3555	45.3555	1.08247e+08	-0.568088	0.321838	0.730102	14	2.63906	Huang Xiang	1	3	0	I	1.98674e+09	1.98707e+09	21.4098	21.4099	2	1.25	man	1	2	1	2	Private	0	Guangdong Province	11.342	10.153	1	Shenzhen City	26.8829
000004	5.3529e+08	1.56356e+09	1.06735e+08	165052625	4	2020	I65	1986-05-05	1991-01-14	1986	34	21.1702	0.0682637	0.039647	1.07327	3.97393e+06	0.00254158	48.0455	48.0455	2.80531e+08	1.59159	0.342353	0.752981	9	2.19722	Huang Xiang	1	3	0	I	2.55998e+09	3.52332e+09	21.6633	21.9827	3	2.5	man	1	3	1	3	Private	0	Guangdong Province	11.673	10.477	1	Shenzhen City	18.7978
000004	6.15772e+08	1.11057e+09	1.62325e+08	156003026	4	2021	I65	1986-05-05	1991-01-14	1986	35	20.8281	0.146164	-0.290072	1.17118	3.10153e+06	0.00279274	44.4655	44.4655	2.88944e+08	0.0299902	0.554465	0.560689	10	2.30259	Huang Xiang	1	3	0	I	2.66261e+09	3.1919e+09	21.7026	21.8839	4	3.25	man	1	4	1	4	Private	0	Guangdong Province	12.014	11.456	1	Shenzhen City	17.5918
000005	1.88945e+08	1.3192e+09	6.16827e+08	914333607	5	2009	M	1990-02-01	1990-12-10	1990	19	21.0003	0.467575	-0.037083	1.8782	8.13161e+06	0.00616403	25.5296	25.5296	4.31925e+07	-0.575995	0.143227	0.195247	15	2.70805	Ding Peng	2	4	0	M	6.11801e+09	6.12112e+09	22.5345	22.535	3	3	woman	0	0	0	0	Private	0	Guangdong Province	9.244	8.469	1	Shenzhen City
000005	2.24014e+08	1.29361e+09	6.18294e+08	914333607	5	2010	M	1990-02-01	1990-12-10	1990	20	20.9807	0.47796	-0.003422	1.91556	6.12621e+06	0.00473576	26.484	26.484	1.37234e+08	2.17727	0.17317	0.432933	15	2.70805	Ding Peng	2	4	0	M	3.97217e+09	3.9739e+09	22.1026	22.103	2	2.25	woman	0	0	0	0	Private	0	Guangdong Province	9.835	8.907	1	Shenzhen City
000005	9.3979e+08	2.52724e+09	1.1719e+09	1058536842	5	2016	N77	1990-02-01	1990-12-10	1990	26	Industry code	0.463708	0.046281	1.86466	-1.85863e+08	-0.073544	26.9004	26.9004	4.81863e+08	3.23107	0.371865	0.301622	19	2.94444	Ding Peng	2	4	0	N	7.5342e+09	8.32761e+09	22.7427	22.8428	3	3	woman	0	0	0	0	Private,foreign capital	0	Guangdong Province	10.49	9.639	1	Shenzhen City	26.0546
000005	1.18309e+09	2.9121e+09	1.50773e+09	1058536842	5	2017	N77	1990-02-01	1990-12-10	1990	27	21.7921	0.517747	0.007876	2.0736	-2.43303e+08	-0.0835491	26.9124	26.9124	5.30922e+08	0.101811	0.406268	0.347475	15	2.70805	Ding Peng	2	4	0	N	5.58817e+09	5.89007e+09	22.4439	22.4965	3	3	woman	0	0	0	0	Private,foreign capital	0	Guangdong Province	10.61	9.656	1	Shenzhen City	27.1366
000005	1.755e+09	3.12142e+09	1.54211e+09	1058536842	5	2018	N77	1990-02-01	1990-12-10	1990	28	21.8616	0.49404	0.050217	1.97644	-9.47948e+07	-0.0303691	26.8069	26.8069	4.86181e+08	-0.0842708	0.562243	0.297082	15	2.70805	Ding Peng	2	4	0	N	4.25149e+09	4.37899e+09	22.1705	22.2001	2	2.5	woman	0	0	0	0	Private,foreign capital	0	Guangdong Province	10.854	9.746	1	Shenzhen City	26.8592
000005	1.59754e+09	3.03184e+09	1.28956e+09	1058536842	5	2019	N77	1990-02-01	1990-12-10	1990	29	21.8324	0.425337	0.058875	1.74015	1.22848e+07	0.00405193	26.6054	26.6054	5.52609e+08	0.136632	0.526922	0.246269	19	2.89037	Ding Peng	2	4	0	N	4.55958e+09	4.56043e+09	22.2405	22.2407	3	2.75	woman	0	0	0	0	Private,foreign capital	0	Guangdong Province	11.342	10.153	1	Shenzhen City	26.8829
000005	1.36035e+09	2.4528e+09	1.12688e+09	1058536842	5	2020	N77	1990-02-01	1990-12-10	1990	30	21.6205	0.459425	-0.157458	1.84988	1.16374e+08	0.0474453	20.7572	20.8629	3.98921e+08	-0.278113	0.554613	0.200387	15	2.70805	Ding Peng	2	4	0	N	3.80422e+09	3.80497e+09	22.0594	22.0596	3	3	woman	0	0	0	0	Private,foreign capital	0	Guangdong Province	11.673	10.477	1	Shenzhen City	18.7978
000007	5.86889e+08	7.8968e+08	4.92885e+08	230965363	7	2012	H61	1988-11-21	1992-04-13	1988	24	20.4871	0.624158	0.005614	2.6607	-2.49413e+08	-0.149805	40.1447	40.1447	3.12665e+08	0.891048	0.743199	0.445772	9	2.19722	Practice Wei Fei	2	4	0	H	3.22668e+09	3.83495e+09	21.8947	22.0674	3	3	man	1	3	0	0	Private	0	Guangdong Province	9.936	8.908	1	Shenzhen City
000007	4.2177e+08	6.57512e+08	3.04266e+08	230965363	7	2013	H61	1988-11-21	1992-04-13	1988	25	20.304	0.462754	0.028639	1.86135	1.92861e+08	0.227007	42.7358	42.7358	2.14349e+08	-0.314446	0.641463	0.658407	14	2.63906	Practice Wei Fei	2	4	0	H	2.94006e+09	3.51007e+09	21.8017	21.9789	4	3.75	man	1	4	0	0	Private	0	Guangdong Province	10.237	9.282	1	Shenzhen City	59.1385
000007	4.60391e+08	6.80925e+08	3.22959e+08	230965363	7	2014	H61	1988-11-21	1992-04-13	1988	26	20.339	0.474294	-0.049025	1.90221	1.25987e+07	0.0185023	37.5188	37.5188	1.98098e+08	-0.0758143	0.676126	0.519535	12	2.48491	Ding Wei	2	4	0	H	3.36778e+09	3.69505e+09	21.9375	22.0303	3	3	man	1	3	0	0	Private	0	Guangdong Province	10.445	9.477	1	Shenzhen City	32.4155
000007	2.87987e+08	4.80365e+08	1.07528e+08	230965363	7	2015	H61	1988-11-21	1992-04-13	1988	27	19.9901	0.223847	0.02756	1.28841	2.37363e+08	0.248054	35.7422	35.7422	9.89615e+07	-0.500442	0.599517	0.781343	17	2.83321	Chen Demian	2	1,2	0	H	5.04399e+09	5.60219e+09	22.3415	22.4464	2	2	man	1	2	1	2	Private	0	Guangdong Province	11.076	9.728	1	Shenzhen City	28.8164
000007	2.57476e+08	5.14368e+08	7.71356e+07	230965363	7	2016	H61	1988-11-21	1992-04-13	1988	28	20.0584	0.149962	0.158579	1.17642	-2.41569e+07	-0.0469642	39.6506	39.6506	3.88604e+07	-0.478215	0.500568	0.661915	14	2.63906	Chen Demian	2	1,2	0	H	5.40335e+09	5.99678e+09	22.4103	22.5145	2	2	man	1	2	1	2	Private	0	Guangdong Province	10.49	9.639	1	Shenzhen City	26.0546
000008	2.08794e+08	6.26626e+08	6.30416e+07	303601640	8	2013	H61	1989-10-11	1992-05-07	1989	24	20.2559	0.100605	0.036318	1.11186	6.67798e+07	0.10657	66.9004	66.9004	3.04448e+08	-0.081551	0.333203	0.451981	9	2.19722	Zhou Ruitang	2	4	0	H	1.67893e+09	2.79546e+09	21.2414	21.7513	3	3	man	1	3	0	0	Private	0	Guangdong Province	10.237	9.282	1	Shenzhen City	59.1385
000008	2.34707e+08	6.74028e+08	7.56773e+07	303601640	8	2014	H61	1989-10-11	1992-05-07	1989	25	20.3288	0.112276	0.011522	1.12648	6.86981e+07	0.101922	63.2008	63.2008	3.07181e+08	0.00897721	0.348216	0.44739	7	1.94591	Zhou Ruitang	2	4	0	H	3.63771e+09	6.78224e+09	22.0146	22.6376	3	3	man	1	3	0	0	Private	0	Guangdong Province	10.445	9.477	1	Shenzhen City	32.4155
000008	1.65306e+09	3.58935e+09	6.81293e+08	2409432927	8	2015	C37	1989-10-11	1992-05-07	1989	26	22.0012	0.189809	0.052909	1.23428	-7.24624e+07	-0.0201881	47.5291	47.5291	1.29508e+09	3.216	0.460546	0.474828	13	2.56495	Wang Zhiquan	2	1	0	C3	1.03638e+10	2.90644e+10	23.0616	24.0928	3	3	man	1	3	1	3	Private	0	Beijing City	9.192	9.728	0	Beijing City	78.5452
000008	4.41538e+09	8.19266e+09	2.02017e+09	2809078279	8	2016	C37	1989-10-11	1992-05-07	1989	27	22.8265	0.246583	0.064758	1.32729	-5.61266e+07	-0.00685084	29.7009	29.7009	1.87601e+09	0.448569	0.538944	0.527716	9	2.19722	Wang Zhiquan	2	1	0	C3	1.88427e+10	2.82008e+10	23.6594	24.0626	4	3.75	man	1	4	1	4	State-owned enterprises	1	Beijing City	9.171	9.639	0	Beijing City	70.8552
000008	6.48193e+09	1.06783e+10	3.49126e+09	2817897810	8	2017	C37	1989-10-11	1992-05-07	1989	28	23.0915	0.326949	0.08331	1.48577	-5.2959e+07	-0.00495949	31.9365	31.9365	2.33093e+09	0.242497	0.607018	0.488964	8	2.07944	Wang Zhiquan	2	1	0	C3	2.31352e+10	2.81516e+10	23.8646	24.0609	4	4	man	1	4	1	4	State-owned enterprises	1	Beijing City	9.236	9.656	0	Beijing City	56.1421
000008	5.63261e+09	1.04664e+10	3.06151e+09	2780795346	8	2018	C37	1989-10-11	1992-05-07	1989	29	23.0714	0.29251	0.032666	1.41345	-5.90569e+08	-0.0564255	47.5354	47.5354	2.5649e+09	0.100376	0.538163	0.489184	12	2.48491	Wang Zhiquan	2	1	0	C3	1.36943e+10	1.40248e+10	23.3402	23.3641	4	3.75	man	1	4	1	4	State-owned enterprises	1	Beijing City	9.239	9.746	0	Beijing City	49.5268
000008	6.61808e+09	1.20445e+10	4.46806e+09	2780795346	8	2019	C37	1989-10-11	1992-05-07	1989	30	23.2119	0.370962	0.037977	1.58973	5.31928e+06	0.000441634	43.4457	43.4457	3.22014e+09	0.255465	0.549467	0.486367	9	2.19722	Wang Zhiquan	2	1,2	0	C3	1.44238e+10	1.45623e+10	23.3921	23.4017	4	3.75	man	1	4	1	4	State-owned enterprises	1	Beijing City	9.512	10.153	0	Beijing City	42.3423
000008	6.17775e+09	1.28283e+10	6.15973e+09	2780795346	8	2020	C37	1989-10-11	1992-05-07	1989	31	23.2749	0.480167	-0.069531	1.9237	5.20039e+08	0.0405384	44.8635	44.8635	1.91752e+09	-0.404524	0.481572	0.379026	9	2.19722	Wang Zhiquan	2	1,2	0	C3	1.32066e+10	1.3223e+10	23.304	23.3052	4	4	man	1	4	1	4	State-owned enterprises	1	Beijing City	9.813	10.477	0	Beijing City	37.2732
000008	6.10951e+09	1.23795e+10	7.04335e+09	2780795346	8	2021	C37	1989-10-11	1992-05-07	1989	32	23.2393	0.568954	-0.111377	2.31994	4.58772e+08	0.0370591	44.857	44.857	2.2148e+09	0.155036	0.493519	0.334711	17	2.83321	Wang Zhiquan	1	1,2	0	C3	1.51302e+10	1.52189e+10	23.44	23.4458	3	3.25	man	1	3	1	3	State-owned enterprises	1	Beijing City	10.123	11.456	0	Beijing City	33.7233
000008	5.05841e+09	1.12481e+10	6.76793e+09	2780795346	8	2022	C37	1989-10-11	1992-05-07	1989	33	23.1435	0.601696	-0.075325	2.51065	5.73322e+08	0.0509706	44.9971	44.9971	1.77295e+09	-0.199499	0.449713	0.35379	13	2.56495	Wang Zhiquan	1		0	C3	1.31043e+10	1.31638e+10	23.2962	23.3007	4	3.25						State-owned enterprises	1	Beijing City			0	Beijing City	35.8778
000009	5.10875e+09	7.50201e+09	4.5169e+09	1090750529	9	2009	M	1990-09-01	1991-06-25	1990	19	22.7384	0.602092	0.054465	2.51314	6.35258e+08	0.0846784	21.3043	21.3043	3.26939e+09	0.130402	0.680984	0.341743	8	2.07944	Chen Zhengli	1	4	0	M	1.56473e+10	1.64933e+10	23.4736	23.5262	5	4.75	man	1	5	0	0	Private	0	Guangdong Province	9.244	8.469	1	Shenzhen City
000009	7.21582e+09	1.00246e+10	6.31082e+09	1090750529	9	2010	M	1990-09-01	1991-06-25	1990	20	23.0283	0.62953	0.044051	2.69927	-5.86348e+08	-0.0584907	24.1749	24.1749	3.21678e+09	-0.0160924	0.719808	0.383762	9	2.19722	Chen Zhengli	1	4	0	M	2.43621e+10	2.46027e+10	23.9163	23.9261	4	4.25	man	1	4	0	0	Private	0	Guangdong Province	9.835	8.907	1	Shenzhen City
000009	8.77282e+09	1.17856e+10	7.6654e+09	1090750529	9	2011	M	1990-09-01	1991-06-25	1990	21	23.1901	0.650402	0.03228	2.86043	-8.28162e+08	-0.0702688	25.9158	25.9158	4.06526e+09	0.263767	0.744366	0.365848	9	2.19722	Chen Zhengli	1	4	0	M	1.9474e+10	1.95546e+10	23.6923	23.6965	3	3.75	man	1	3	0	0	Private	0	Guangdong Province	9.888	8.868	1	Shenzhen City
000009	9.62561e+09	1.31713e+10	8.47798e+09	1090750529	9	2012	S90	1990-09-01	1991-06-25	1990	22	23.3013	0.643669	0.023331	2.80638	3.50726e+08	0.026628	24.3327	24.3327	4.02459e+09	-0.0100031	0.7308	0.354128	9	2.19722	Chen Zhengli	1	4	0	S	1.80259e+10	1.80766e+10	23.6151	23.6179	3	3.25	man	1	3	0	0	Private	0	Guangdong Province	9.936	8.908	1	Shenzhen City
000009	9.41069e+09	1.36118e+10	8.55907e+09	1254363108	9	2013	S90	1990-09-01	1991-06-25	1990	23	23.3342	0.628798	0.03263	2.69395	8.04195e+07	0.00590807	24.5917	24.5917	4.15502e+09	0.0324092	0.691363	0.357836	10	2.30259	Chen Zhengli	1	4	0	S	2.03425e+10	2.04128e+10	23.736	23.7394	4	3.75	man	1	4	0	0	Private	0	Guangdong Province	10.237	9.282	1	Shenzhen City	59.1385
000009	1.01472e+10	1.47255e+10	9.26137e+09	1505235729	9	2014	S90	1990-09-01	1991-06-25	1990	24	23.4128	0.628934	0.032091	2.69494	4.74635e+08	0.0322322	21.818	21.818	4.31148e+09	0.0376539	0.689094	0.321071	8	2.07944	Chen Zhengli	1	4	0	S	2.86091e+10	2.87542e+10	24.077	24.082	4	4	man	1	4	0	0	Private	0	Guangdong Province	10.445	9.477	1	Shenzhen City	32.4155
000009	1.25345e+10	1.81139e+10	1.15604e+10	1592107386	9	2015	S90	1990-09-01	1991-06-25	1990	25	23.6199	0.638202	0.053324	2.76397	1.25864e+07	0.000694846	20.2319	20.858	4.86535e+09	0.128465	0.691979	0.334472	7	1.94591	Chen Zhengli	1	4	0	S	3.87365e+10	4.01546e+10	24.38	24.416	5	4.75	man	1	5	0	0	Private	0	Guangdong Province	11.076	9.728	1	Shenzhen City	28.8164
000009	1.41001e+10	2.16229e+10	1.34882e+10	2149344971	9	2016	S90	1990-09-01	1991-06-25	1990	26	23.797	0.623791	0.0194	2.6581	-1.21617e+07	-0.000562443	19.6374	20.0197	6.41175e+09	0.317839	0.652092	0.306634	11	2.3979	Chen Zhengli	1	3	0	S	3.55629e+10	3.57554e+10	24.2946	24.3	5	5	man	1	5	1	5	Private	0	Guangdong Province	10.49	9.639	1	Shenzhen City	26.0546
000009	1.82149e+10	2.71095e+10	1.71636e+10	2149344971	9	2017	S90	1990-09-01	1991-06-25	1990	27	24.0231	0.633121	0.011924	2.72569	3.90907e+08	0.0144196	19.6534	21.2036	7.02351e+09	0.0954126	0.671901	0.337151	9	2.19722	Chen Zhengli	1	3	0	S	3.26266e+10	3.27033e+10	24.2084	24.2107	5	5	man	1	5	1	5	Private	0	Guangdong Province	10.61	9.656	1	Shenzhen City	27.1366
000009	2.0135e+10	2.98498e+10	1.93993e+10	2149344971	9	2018	S90	1990-09-01	1991-06-25	1990	28	24.1194	0.649896	0.022281	2.85629	2.72284e+09	0.0912181	24.2114	24.2114	1.17155e+10	0.668047	0.674544	0.369968	9	2.19722	Chen Zhengli	1	3	0	S	2.86793e+10	2.86629e+10	24.0794	24.0789	4	4.5	man	1	4	1	4	Private	0	Guangdong Province	10.854	9.746	1	Shenzhen City	26.8592
000009	1.96956e+10	3.02098e+10	1.95022e+10	2579213965	9	2019	S90	1990-09-01	1991-06-25	1990	29	24.1314	0.645559	0.023564	2.82134	1.33773e+09	0.0442812	24.5187	24.5187	1.19487e+10	0.0199035	0.651962	0.351089	12	2.48491	Chen Zhengli	1	3	0	S	3.53954e+10	3.54675e+10	24.2898	24.2919	5	4.75	man	1	5	1	5	State-owned enterprises,Private	1	Guangdong Province	11.342	10.153	1	Shenzhen City	26.8829
000009	2.11678e+10	3.18566e+10	1.86112e+10	2579213965	9	2020	S90	1990-09-01	1991-06-25	1990	30	24.1845	0.584217	0.033519	2.4051	6.55142e+08	0.0205653	27.3742	27.3742	1.05939e+10	-0.113391	0.664471	0.341093	9	2.19722	Chen Zhengli	1	3	0	S	3.79661e+10	3.80327e+10	24.36	24.3617	4	4.25	man	1	4	1	4			Guangdong Province	11.673	10.477	1	Shenzhen City	18.7978
000009	2.38794e+10	3.70732e+10	2.14144e+10	2579213965	9	2021	S90	1990-09-01	1991-06-25	1990	31	24.3362	0.577624	0.04745	2.36756	-2.79273e+08	-0.00753301	28.6315	28.6315	1.75534e+10	0.656944	0.644115	0.287401	10	2.30259	Chen Zhengli	1	3	0	S	5.84002e+10	5.86324e+10	24.7906	24.7946	5	5	man	1	5	1	5			Guangdong Province	12.014	11.456	1	Shenzhen City	17.5918
000009	3.49861e+10	5.22933e+10	3.34508e+10	2579213965	9	2022	S90	1990-09-01	1991-06-25	1990	32	24.6801	0.639676	0.047196	2.77528	2.90476e+08	0.00555475	39.4071	39.4071	3.19987e+10	0.822934	0.669035	0.199409	8	2.07944	Chen Zhengli	1		0	S	6.45005e+10	6.46335e+10	24.8899	24.892	4	4.5								Guangdong Province			0	Shenzhen City	18.2111
000010	9.59797e+08	1.02779e+09	3.68105e+08	588069788	10	2013	C35	1988-12-13	1995-10-27	1988	25	20.7507	0.358152	0.003708	1.558	4.23922e+06	0.00412459	51.738	51.738	3.62384e+08	0.925853	0.92933	0.306564	19	2.89037	Jia Minghui	2	4	0	C3	2.80351e+09	4.8786e+09	21.7541	22.3081	2	2	man	1	2	0	0	Private	0	Beijing City	9.282	9.282	1	Beijing City	75.4462
000010	6.95949e+08	8.04218e+08	2.52628e+08	588069788	10	2014	C35	1988-12-13	1995-10-27	1988	26	20.5054	0.314128	-0.093654	1.458	-1.20689e+08	-0.14677	47.6855	47.6855	2.303e+08	-0.364488	0.865373	0.177945	12	2.48491	Jia Minghui	2	4	0	C3	3.11864e+09	4.60434e+09	21.8607	22.2503	3	2.75	man	1	3	0	0	Private	0	Beijing City	9.212	9.477	0	Beijing City	83.5235
000010	3.44356e+09	5.16218e+09	2.99188e+09	819854713	10	2015	E48	1988-12-13	1995-10-27	1988	27	22.3646	0.579577	0.003869	2.37856	-3.88026e+08	-0.075167	38.4487	38.4487	9.57379e+08	3.1571	0.667074	0.209135	11	2.3979	Jia Minghui	2	4	0	E	8.20241e+09	1.12724e+10	22.8277	23.1456	2	2.25	man	1	2	0	0	Private	0	Beijing City	9.192	9.728	0	Beijing City	78.5452
000010	3.03106e+09	4.85329e+09	2.64369e+09	819854713	10	2016	E48	1988-12-13	1995-10-27	1988	28	22.3029	0.544721	0.008022	2.19646	-8.10098e+07	-0.0166917	35.5697	35.5697	1.05353e+09	0.100431	0.624537	0.275515	15	2.70805	Jia Minghui	2	4	0	E	6.89085e+09	8.94837e+09	22.6535	22.9147	2	1.75	man	1	2	0	0	Private	0	Guangdong Province	10.49	9.639	1	Shenzhen City	26.0546
000010	2.81894e+09	3.10515e+09	1.92556e+09	819854713	10	2017	E48	1988-12-13	1995-10-27	1988	29	21.8563	0.620116	-0.158262	2.63238	5.64163e+08	0.181686	34.0263	34.0263	7.57886e+08	-0.280622	0.907828	0.050673	16	2.77259	Jia Minghui	2	4	0	E	5.18403e+09	6.36917e+09	22.3688	22.5747	1	1.5	man	1	1	0	0	Private	0	Guangdong Province	10.61	9.656	1	Shenzhen City	27.1366
000010	2.61855e+09	3.27328e+09	2.68247e+09	819854713	10	2018	E48	1988-12-13	1995-10-27	1988	30	21.9091	0.819505	-0.221953	5.54032	-2.38432e+08	-0.0728419	31.6544	31.6544	3.4541e+08	-0.508256	0.799978	0.132006	23	2.89037	Zeng Rong	2	4	0	E	4.59926e+09	5.35519e+09	22.2492	22.4013	2	1.5	woman	0	0	0	0	Private	0	Guangdong Province	10.854	9.746	1	Shenzhen City	26.8592
000010	2.84762e+09	3.54173e+09	2.72546e+09	819854713	10	2020	E48	1988-12-13	1995-10-27	1988	32	21.9879	0.769527	0.021558	4.3389	-3.60798e+08	-0.101871	33.6375	33.6375	1.40854e+09	-0.255949	0.804019	0.194082	11	2.3979	Chen Feilin	2	4	0	E	5.06353e+09	5.93109e+09	22.3453	22.5035	1	1	man	1	1	0	0	Private	0	Guangdong Province	11.673	10.477	1	Shenzhen City	18.7978
000010	3.68976e+09	4.58749e+09	3.72909e+09	819854713	10	2021	E48	1988-12-13	1995-10-27	1988	33	22.2466	0.812883	0.008555	5.34424	-5.52958e+07	-0.0120536	33.7342	33.7342	1.75691e+09	0.247323	0.804308	0.178606	13	2.56495	Chen Feilin	2	4	0	E	6.00936e+09	6.81994e+09	22.5166	22.6431	1	1	man	1	1	0	0	Private	0	Guangdong Province	12.014	11.456	1	Shenzhen City	17.5918
000010	2.76274e+09	3.62268e+09	2.72625e+09	1058692292	10	2022	E48	1988-12-13	1995-10-27	1988	34	22.0105	0.752552	-0.189522	4.04125	-6.09168e+08	-0.154662	48.3391	48.3391	6.13053e+08	-0.611835	0.762623	0.114697	11	2.3979	Chen Feilin	2		0	E	5.13868e+09	6.69635e+09	22.3601	22.6248	3	1.75								Guangdong Province			0	Shenzhen City	18.2111
000011	2.2538e+09	2.83442e+09	2.17211e+09	595979092	11	2009	M	1983-01-17	1992-03-30	1983	24	21.7651	0.766335	0.034199	4.27963	7.59651e+08	0.268009	65.6854	65.6854	8.45367e+08	0.355917	0.795153	0.489149	9	2.19722	Chen Yugang	2	4	0	M	4.42043e+09	8.14307e+09	22.2095	22.8204	4	4.25	man	1	4	0	0	State-owned enterprises	1	Guangdong Province	9.244	8.469	1	Shenzhen City
000012	1693744462	10913350017	5302276985	1223738124	12	2009	C6120	1984-09-10	1992-02-28	1984	24	23.1133	0.485852	0.083806	1.94497	1670237426	0.153045	25.1714	25.1714	5279100133	0.235347	0.155199	0.349212	9	2.19722	Zeng Nan	2	4	0	C6	2.08677e+10	2.39949e+10	23.7615	23.9011	5	4.75	man	1	5	0	0	State-owned enterprises	1	Guangdong Province	9.244	8.469	1	Shenzhen City
000012	2070411834	12469619167	5710400818	2076721060	12	2010	C6120	1984-09-10	1992-02-28	1984	25	23.2466	0.457945	0.128068	1.84483	2366313914	0.189766	16.4487	17.2722	7743941694	0.466906	0.166036	0.361612	9	2.19722	Zeng Nan	2	4	0	C6	3.81938e+10	3.88479e+10	24.3659	24.3829	5	5	man	1	5	0	0	State-owned enterprises	1	Guangdong Province	9.835	8.907	1	Shenzhen City
000012	2935618739	15281391077	7975456538	2075837060	12	2011	C6120	1984-09-10	1992-02-28	1984	26	23.4499	0.521906	0.087526	2.09164	1688530164	0.110496	11.8937	17.6575	8270731730	0.0680261	0.192104	0.315107	10	2.30259	Zeng Nan	1	4	0	C6	2.29586e+10	2.30883e+10	23.857	23.8626	6	5.75	man	1	6	0	0	State-owned enterprises	1	Guangdong Province	9.888	8.868	1	Shenzhen City
000012	1718888246	14335809746	7067614986	2075335560	12	2012	C30	1984-09-10	1992-02-28	1984	26	23.386	0.493004	0.025796	1.9724	1725795529	0.120384	12.1532	18.7447	6994358029	-0.154324	0.119902	0.234268	11	2.3979	Zeng Nan	1	4	0	C3	2.11379e+10	2.11811e+10	23.7743	23.7764	5	5.25	man	1	5	0	0	State-owned enterprises	1	Guangdong Province	9.936	8.908	1	Shenzhen City
000012	2322885855	15078866777	6677954195	2075335560	12	2013	C30	1984-09-10	1992-02-28	1984	28	23.4366	0.442868	0.107516	1.79491	1698867535	0.112665	11.69	18.9909	7733796114	0.105719	0.154049	0.288667	9	2.19722	Zeng Nan	1	4	0	C3	2.10569e+10	2.1099e+10	23.7705	23.7725	4	4.25	man	1	4	0	0	State-owned enterprises	1	Guangdong Province	10.237	9.282	1	Shenzhen City	59.1385
000012	1520348297	15284388305	6770760155	2075335560	12	2014	C30	1984-09-10	1992-02-28	1984	29	23.4501	0.442985	0.055877	1.79528	1406259210	0.0920062	10.753	19.0067	7044502645	-0.0891274	0.0994707	0.244344	9	2.19722	Zeng Nan	2	4	0	C3	2.18344e+10	2.18826e+10	23.8068	23.809	4	4	man	1	4	0	0	State-owned enterprises	1	Guangdong Province	10.445	9.477	1	Shenzhen City	32.4155
000012	2347773184	15657180160	8011708683	2075335560	12	2015	C30	1984-09-10	1992-02-28	1984	29	23.4742	0.511696	0.034983	2.0479	1092832497	0.0697975	23.4468	23.4468	7430889111	0.0548494	0.149949	0.216138	13	2.56495	Zeng Nan	2	4	0	C3	3.00339e+10	3.01178e+10	24.1256	24.1284	5	4.75	man	1	5	0	0	Private	0	Guangdong Province	11.076	9.728	1	Shenzhen City	28.8164
000012	2645365508	17146815630	9017624611	2075335560	12	2016	C30	1984-09-10	1992-02-28	1984	30	23.5651	0.525907	0.046902	2.10929	2240852120	0.130686	26.3034	26.3034	8974083407	0.207673	0.154277	0.268759	11	2.3979	Chen Lin	1	4	0	C3	2.79715e+10	2.80661e+10	24.0545	24.0578	5	5	woman	0	0	0	0	Private	0	Guangdong Province	10.49	9.639	1	Shenzhen City	26.0546
000012	4935590342	19535002368	10755379257	2484147547	12	2017	C30	1984-09-10	1992-02-28	1984	32	23.6955	0.55057	0.042418	2.22504	2463446156	0.126104	25.2709	25.2709	10879400746	0.212313	0.252654	0.244778	10	2.30259	Chen Lin	2	4	0	C3	2.73888e+10	2.78694e+10	24.0334	24.0508	5	5	woman	0	0	0	0	Private	0	Guangdong Province	10.61	9.656	1	Shenzhen City	27.1366
000012	4928108169	19114234184	9664801722	2863277201	12	2018	C30	1984-09-10	1992-02-28	1984	33	23.6737	0.505634	0.024705	2.02279	2130378100	0.111455	25.2135	25.2135	10609963011	-0.0247659	0.257824	0.234636	10	2.30259	Chen Lin	2	4	0	C3	1.91946e+10	1.92482e+10	23.6779	23.6807	5	5.25	woman	0	0	0	0	Private	0	Guangdong Province	10.854	9.746	1	Shenzhen City	26.8592
000012	4733350313	18201235959	8335380431	3106915005	12	2019	C30	1984-09-10	1992-02-28	1984	34	23.6248	0.457957	0.03079	1.84487	2379036320	0.130707	25.5494	25.5494	10472028099	-0.0130005	0.260057	0.260589	9	2.19722	Chen Lin	2	4	0	C3	2.07287e+10	2.08042e+10	23.7548	23.7584	5	5	woman	0	0	0	0	Private	0	Guangdong Province	11.342	10.153	1	Shenzhen City	26.8829
000012	4639837067	17882914898	7267031012	3070692107	12	2020	C30	1984-09-10	1992-02-28	1984	34	23.6071	0.406367	0.045404	1.68454	2730619636	0.152694	26.7205	26.7205	10671253445	0.0190245	0.259456	0.302381	11	2.3979	Chen Lin	2	4	0	C3	2.45295e+10	2.45426e+10	23.9231	23.9237	5	5	woman	0	0	0	0	Private	0	Guangdong Province	11.673	10.477	1	Shenzhen City	18.7978
000012	6306623510	19939364510	8072890275	3070692107	12	2021	C30	1984-09-10	1992-02-28	1984	35	23.716	0.404872	0.0783	1.68031	3902084385	0.195698	26.6951	26.6951	13629033650	0.277173	0.31629	0.350689	9	2.19722	Chen Lin	2	4	0	C3	3.05405e+10	3.05692e+10	24.1423	24.1433	5	5	woman	0	0	0	0	Private	0	Guangdong Province	12.014	11.456	1	Shenzhen City	17.5918
000012	9326624315	25904013306	12528342003	3070692107	12	2022	C30	1984-09-10	1992-02-28	1984	36	23.9777	0.483645	0.078883	1.93665	1957123231	0.0755529	23.711	23.711	15198706998	0.115171	0.360046	0.275807	12	2.48491	Chen Lin	2		0	C3	2.86404e+10	2.86518e+10	24.0781	24.0785	3	4.5						Private	0	Guangdong Province			0	Shenzhen City	18.2111
000016	1.16465e+10	1.35681e+10	9.46182e+09	1203972704	16	2009	C55	1980-10-01	1992-03-27	1980	24	23.331	0.697358	0.010863	3.30424	2.94104e+08	0.0216761	28.5104	28.5104	1.3259e+10	0.0863348	0.858374	0.187744	7	1.94591	Hou Songrong	1	4	0	C5	1.61091e+10	1.69581e+10	23.5027	23.554	4	3.75	man	1	4	0	0	State-owned enterprises	1	Guangdong Province	9.244	8.469	1	Shenzhen City
000016	1.41729e+10	16466895565	1.22428e+10	1203972704	16	2010	C55	1980-10-01	1992-03-27	1980	25	23.5246	0.743477	0.006145	3.89829	-4.32799e+08	-0.026283	27.5903	27.5903	1.71115e+10	0.290551	0.86069	0.155965	7	1.94591	Hou Songrong	1	4	0	C5	1.68507e+10	1.7099e+10	23.5477	23.5623	2	2	man	1	2	0	0	State-owned enterprises	1	Guangdong Province	9.835	8.907	1	Shenzhen City
000016	1.39538e+10	1.69065e+10	1.26698e+10	1203972704	16	2011	C55	1980-10-01	1992-03-27	1980	26	23.551	0.749408	0.00143	3.99055	-1.37049e+09	-0.0810629	28.0537	28.0537	1.62176e+10	-0.052236	0.825354	0.164319	7	1.94591	Hou Songrong	1	4	0	C5	1.58359e+10	1.57647e+10	23.4855	23.481	3	3	man	1	3	0	0	State-owned enterprises	1	Guangdong Province	9.888	8.868	1	Shenzhen City
000016	1.33037e+10	1.65629e+10	1.23161e+10	1203972704	16	2012	C39	1980-10-01	1992-03-27	1980	26	23.5304	0.743593	0.002743	3.90005	-3.59245e+08	-0.0216897	27.5037	27.5037	1.83379e+10	0.130737	0.803223	0.179943	7	1.94591	Hou Songrong	2	4	0	C3	1.56648e+10	1.55919e+10	23.4747	23.47	4	4	man	1	4	0	0	State-owned enterprises	1	Guangdong Province	9.936	8.908	1	Shenzhen City
000016	1.25041e+10	1.57433e+10	1.14632e+10	1203972704	16	2013	C39	1980-10-01	1992-03-27	1980	28	23.4797	0.728132	0.003801	3.67825	2.28325e+09	0.14503	28.263	28.263	2.00067e+10	0.0910071	0.79425	0.167231	8	2.07944	Wu Siyuan	2	3	0	C3	1.53644e+10	1.54249e+10	23.4553	23.4592	4	4	man	1	4	1	4	State-owned enterprises	1	Guangdong Province	10.237	9.282	1	Shenzhen City	59.1385
000016	1.28703e+10	1.67794e+10	1.24819e+10	1203972704	16	2014	C39	1980-10-01	1992-03-27	1980	29	23.5434	0.743884	0.003607	3.90449	-6.40385e+08	-0.0381651	31.0926	31.0926	1.94235e+10	-0.0291526	0.767033	0.138479	8	2.07944	Chen Yuehua	2	4	0	C3	1.7846e+10	1.83262e+10	23.605	23.6316	4	4	man	1	4	0	0	State-owned enterprises	1	Guangdong Province	10.445	9.477	1	Shenzhen City	32.4155
000016	1.05604e+10	1.42504e+10	1.11749e+10	2407945408	16	2015	C39	1980-10-01	1992-03-27	1980	29	23.38	0.784184	-0.089531	4.63359	1.2896e+09	0.0904959	36.0871	36.0871	1.83952e+10	-0.0529417	0.741062	0.12719	13	2.56495	Liu Fengxi	1	4	0	C3	2.26097e+10	2.48453e+10	23.8416	23.9359	4	4	man	1	4	0	0	State-owned enterprises	1	Guangdong Province	11.076	9.728	1	Shenzhen City	28.8164
000016	1.34076e+10	1.72431e+10	1.39246e+10	2407945408	16	2016	C39	1980-10-01	1992-03-27	1980	30	23.5707	0.807546	0.005346	5.19606	-9.72136e+08	-0.0563782	36.1664	36.1664	2.02993e+10	0.103515	0.777564	0.137	7	1.94591	Liu Fengxi	1	4	0	C3	2.31865e+10	2.31865e+10	23.8668	23.8668	4	4	man	1	4	0	0	State-owned enterprises	1	Guangdong Province	10.49	9.639	1	Shenzhen City	26.0546
000016	1.88911e+10	2.35587e+10	1.53605e+10	2407945408	16	2017	C39	1980-10-01	1992-03-27	1980	32	23.8828	0.652011	0.195354	2.87365	-4.31426e+09	-0.171999	36.1077	36.1077	3.12278e+10	0.538363	0.801874	0.110119	8	2.07944	Liu Fengxi	2	4	0	C3	2.71519e+10	2.71519e+10	24.0247	24.0247	4	4	man	1	4	0	0	State-owned enterprises	1	Guangdong Province	10.61	9.656	1	Shenzhen City	27.1366
000016	2.18433e+10	3.29851e+10	2.35337e+10	2407945408	16	2018	C39	1980-10-01	1992-03-27	1980	33	24.2193	0.713465	0.02027	3.48998	-3.22982e+09	-0.0979178	36.0885	36.0885	4.61268e+10	0.477109	0.662218	0.062852	10	2.30259	Liu Fengxi	1	4	0	C3	3.02849e+10	3.02849e+10	24.1339	24.1339	4	4.25	man	1	4	0	0	State-owned enterprises	1	Guangdong Province	10.854	9.746	1	Shenzhen City	26.8592
000016	2.54228e+10	4.2587e+10	3.26603e+10	2407945408	16	2019	C39	1980-10-01	1992-03-27	1980	34	24.4748	0.766908	0.007865	4.29014	-1.54395e+09	-0.036254	36.0885	36.0885	5.51191e+10	0.194948	0.596962	0.054082	7	1.94591	Liu Fengxi	1	4	0	C3	4.14181e+10	4.14181e+10	24.447	24.447	4	4	man	1	4	0	0	State-owned enterprises	1	Guangdong Province	11.342	10.153	1	Shenzhen City	26.8829
000016	2.51387e+10	4.98763e+10	3.91554e+10	2407945408	16	2020	C39	1980-10-01	1992-03-27	1980	34	24.6328	0.78505	0.010828	4.65225	1.78617e+08	0.00358119	36.5276	36.5276	5.03518e+10	-0.0864906	0.504021	0.05475	8	2.07944	Liu Fengxi	1	4	0	C3	5.13954e+10	5.13955e+10	24.6628	24.6628	4	4	man	1	4	0	0	State-owned enterprises	1	Guangdong Province	11.673	10.477	1	Shenzhen City	18.7978
000016	2.06017e+10	3.98745e+10	2.96736e+10	2407945408	16	2021	C39	1980-10-01	1992-03-27	1980	35	24.409	0.744174	0.020231	3.9089	8.08756e+08	0.0202825	38.6823	38.6823	4.91065e+10	-0.0247324	0.516664	0.034713	9	2.19722	Liu Fengxi	1	4	0	C3	4.16967e+10	4.16968e+10	24.4537	24.4537	4	4	man	1	4	0	0	State-owned enterprises	1	Guangdong Province	12.014	11.456	1	Shenzhen City	17.5918
000016	1.76171e+10	3.80164e+10	2.9555e+10	2407945408	16	2022	C39	1980-10-01	1992-03-27	1980	36	24.3613	0.777428	-0.046563	4.49293	-5.28303e+08	-0.0138967	38.4255	38.4255	2.96079e+10	-0.397069	0.463407	0.027669	9	2.19722	Liu Fengxi	1	4	0	C3	3.81544e+10	3.81544e+10	24.3649	24.3649	4	4.5	man	1	4	0	0	State-owned enterprises	1	Guangdong Province			0	Shenzhen City	18.2111
000017	4.61857e+07	5.14896e+07	3.79935e+07	551347947	17	2014	C37	1992-03-12	1992-03-31	1992	22	17.7569	0.737887	0.112314	3.81515	3.92105e+06	0.0761522	20.0335	20.0335	2.12071e+08	-0.217774	0.89699	0.0618	9	2.19722	Luo Guiyou	2	2	0	C3	2.75836e+09	2.75842e+09	21.7379	21.7379	2	2	man	1	2	1	2	Private	0	Guangdong Province	10.445	9.477	1	Shenzhen City	32.4155
000017	4.10071e+07	4.58691e+07	3.24789e+07	551347947	17	2015	C37	1992-03-12	1992-03-31	1992	23	17.6413	0.708077	-0.002309	3.42556	-3.02902e+06	-0.0660363	17.4259	20.858	1.7099e+08	-0.193712	0.894003	0.067786	9	2.19722	Lehi	1	4	0	C3	5.60472e+09	5.60481e+09	22.4469	22.4469	3	2.75	man	1	3	0	0	Private	0	Guangdong Province	11.076	9.728	1	Shenzhen City	28.8164
000017	4.63021e+07	5.40883e+07	3.68065e+07	551347947	17	2016	C37	1992-03-12	1992-03-31	1992	24	17.8061	0.680489	0.071949	3.12978	634446	0.0117298	18.7758	20.0197	1.41971e+08	-0.169715	0.856047	0.110778	8	2.07944	Lehi	1	4	0	C3	4.98964e+09	4.9897e+09	22.3306	22.3306	2	2.25	man	1	2	0	0	Private	0	Guangdong Province	10.49	9.639	1	Shenzhen City	26.0546
000017	6.6218e+07	7.356e+07	5.4699e+07	551347947	17	2017	C37	1992-03-12	1992-03-31	1992	25	18.1136	0.743597	0.021468	3.90012	-3.43158e+06	-0.0466501	20.3362	21.2036	1.37491e+08	-0.0315553	0.900191	0.097921	13	2.56495	Lehi	1	4	0	C3	2.49165e+09	2.49167e+09	21.6362	21.6362	2	2	man	1	2	0	0			Guangdong Province	10.61	9.656	1	Shenzhen City	27.1366
000017	6.67935e+07	7.3243e+07	5.62625e+07	551347947	17	2018	C37	1992-03-12	1992-03-31	1992	26	18.1093	0.768162	-0.025675	4.31337	-9.47947e+06	-0.129425	18.8353	20.7408	1.19907e+08	-0.12789	0.911945	0.098706	9	2.19722	Lehi	1	4	0	C3	1.84078e+09	1.84079e+09	21.3335	21.3335	2	2	man	1	2	0	0			Guangdong Province	10.854	9.746	1	Shenzhen City	26.8592
000017	5.63465e+07	6.27336e+07	5.1292e+07	551347947	17	2019	C37	1992-03-12	1992-03-31	1992	27	17.9544	0.817616	-0.124557	5.48295	-1.37919e+07	-0.139126	18.8344	21.6876	7.60227e+07	-0.365986	0.898187	0.096566	9	2.19722	Lehi	1	4	0	C3	1.79677e+09	1.79679e+09	21.3093	21.3167	2	2	man	1	2	0	0			Guangdong Province	11.342	10.153	1	Shenzhen City	26.8829
000017	9.19549e+07	9.73634e+07	7.33607e+07	551347947	17	2021	C37	1992-03-12	1992-03-31	1992	29	18.394	0.753473	-0.01684	4.05635	1.56739e+07	0.160984	19.2632	19.8304	1.65247e+08	0.402088	0.936039	0.076489	9	2.19722	Lehi	1	4	0	C3	1.44538e+09	1.44539e+09	21.1146	21.3824	3	2.75	man	1	3	0	0			Guangdong Province	12.014	11.456	1	Shenzhen City	17.5918
000017	3.94256e+08	3.97253e+08	9.24059e+07	689184933	17	2022	C37	1992-03-12	1992-03-31	1992	30	19.8001	0.232612	-0.020094	1.30312	-2.61419e+08	-0.154662	34.7431	34.7431	4.44762e+08	1.69151	0.935461	0.06268	15	2.70805	Wang Shenghong	2		0	C3	1.89284e+09	2.488e+09	21.3613	21.6347	3	2.5						Private	0	Guangdong Province			0	Shenzhen City	18.2111
000019	2.11459e+08	623356758	2.58016e+08	181923088	19	2009	C0510	1992-08-06	1992-10-12	1992	17	20.2506	0.413914	-0.015826	1.70624	1.71541e+06	0.00275189	52.6569	52.6569	1.84142e+08	0.218532	0.339227	0.258016	9	2.19722	Zheng Yuxi	2	4	0	C0	1.32138e+09	2.01589e+09	21.0019	21.4243	4	3.75	man	1	4	0	0	State-owned enterprises	1	Guangdong Province	9.244	8.469	1	Shenzhen City
000019	2.38037e+08	6.58469e+08	2.85527e+08	181923088	19	2010	C0510	1992-08-06	1992-10-12	1992	18	20.3054	0.433623	0.013646	1.76561	5.22301e+06	0.00793206	52.1443	52.1443	2.29797e+08	0.247935	0.3615	0.227735	9	2.19722	Zheng Yuxi	2	4	0	C0	1.97126e+09	2.09701e+09	21.4019	21.4638	4	4	man	1	4	0	0	State-owned enterprises	1	Guangdong Province	9.835	8.907	1	Shenzhen City
000019	6.26924e+08	1.06196e+09	1.72088e+08	250900154	19	2011	C0510	1992-08-06	1992-10-12	1992	19	20.7834	0.162047	0.009081	1.19338	-1.87902e+07	-0.0176938	54.9771	54.9771	3.1823e+08	0.38483	0.590344	0.191045	12	2.48491	Zheng Yuxi	2	4	0	C0	1.65698e+09	2.00558e+09	21.2283	21.4192	5	4.25	man	1	5	0	0	State-owned enterprises	1	Guangdong Province	9.888	8.868	1	Shenzhen City
000019	7.34831e+08	1.22299e+09	2.16824e+08	250900154	19	2012	C15	1992-08-06	1992-10-12	1992	20	20.9246	0.177289	0.060559	1.21549	-4.84346e+07	-0.0396032	51.1124	51.1124	3.1079e+08	-0.023379	0.600846	0.171564	12	2.48491	Zheng Yuxi	2	4	0	C1	2.13379e+09	2.23097e+09	21.4812	21.5257	4	4.25	man	1	4	0	0	State-owned enterprises	1	Guangdong Province	9.936	8.908	1	Shenzhen City
000019	7.16814e+08	1.33664e+09	3.24954e+08	250900154	19	2013	C15	1992-08-06	1992-10-12	1992	21	21.0134	0.243113	0.033827	1.3212	-1.19178e+07	-0.00891628	48.5506	48.5506	4.38319e+08	0.410336	0.536281	0.161397	9	2.19722	Zheng Yuxi	2	4	0	C1	2.07498e+09	2.15338e+09	21.4532	21.4903	4	4	man	1	4	0	0	State-owned enterprises	1	Guangdong Province	10.237	9.282	1	Shenzhen City	59.1385
000019	5.38696e+08	1.15461e+09	1.60974e+08	301080184	19	2014	C15	1992-08-06	1992-10-12	1992	22	20.867	0.139418	0.012235	1.162	2.54431e+07	0.0220361	46.6337	46.6337	3.68121e+08	-0.160151	0.46656	0.377762	10	2.30259	Zheng Yuxi	2	4	0	C1	2.33014e+09	2.40681e+09	21.5692	21.6016	4	4	man	1	4	0	0	State-owned enterprises	1	Guangdong Province	10.445	9.477	1	Shenzhen City	32.4155
000019	4.46044e+08	1.06046e+09	1.03321e+08	301080184	19	2015	C15	1992-08-06	1992-10-12	1992	23	20.782	0.0974302	-0.040511	1.10795	-4.59631e+07	-0.0433426	40.5071	40.5071	3.38225e+08	-0.0812147	0.420614	0.268404	12	2.48491	Zheng Yuxi	2	4	0	C1	4.7212e+09	4.96555e+09	22.2753	22.3258	4	3.75	man	1	4	0	0	State-owned enterprises	1	Guangdong Province	11.076	9.728	1	Shenzhen City	28.8164
000019	6.05614e+08	1.17854e+09	1.28805e+08	451620276	19	2016	C15	1992-08-06	1992-10-12	1992	24	20.8875	0.109292	0.076489	1.1227	6.17406e+07	0.0523872	36.6625	36.6625	2.73384e+08	-0.19171	0.513867	0.251423	9	2.19722	Zheng Yuxi	2	4	0	C1	6.61084e+09	6.97725e+09	22.612	22.6659	3	3.25	man	1	3	0	0	State-owned enterprises	1	Guangdong Province	10.49	9.639	1	Shenzhen City	26.0546
000019	4.29123e+09	6.46895e+09	2.13135e+09	1152535254	19	2018	C15	1992-08-06	1992-10-12	1992	26	22.5903	0.329474	0.049599	1.49137	2.99104e+08	0.0462368	72.7276	72.7276	1.07588e+10	1.89558	0.663359	0.099003	11	2.3979	Zheng Yuxi	2	4	0	C1	7.85371e+09	1.0166e+10	22.7843	23.0423	3	3	man	1	3	0	0	State-owned enterprises	1	Guangdong Province	10.854	9.746	1	Shenzhen City	26.8592
000019	4.06456e+09	6.77507e+09	2.15163e+09	1152535254	19	2019	F51	1992-08-06	1992-10-12	1992	27	22.6365	0.31758	0.056755	1.46537	1.90054e+08	0.0280519	72.7779	72.7779	1.106e+10	0.0279959	0.599928	0.099881	16	2.77259	Zhu Junming	2	4	0	F	7.5837e+09	8.99971e+09	22.7493	22.9205	4	4	man	1	4	0	0	State-owned enterprises	1	Guangdong Province	11.342	10.153	1	Shenzhen City	26.8829
000019	4.13949e+09	7.30938e+09	2.51414e+09	1152535254	19	2020	F51	1992-08-06	1992-10-12	1992	28	22.7124	0.34396	0.05524	1.5243	2.86528e+08	0.0392	73.2365	73.2365	1.18845e+10	0.0745519	0.566325	0.097565	9	2.19722	Zhu Junming	2	4	0	F	8.65287e+09	1.0939e+10	22.8812	23.1156	4	4	man	1	4	0	0	State-owned enterprises	1	Guangdong Province	11.673	10.477	1	Shenzhen City	18.7978
000019	4.24255e+09	7.66962e+09	2.97271e+09	1152535254	19	2021	F51	1992-08-06	1992-10-12	1992	29	22.7605	0.387596	0.056888	1.63291	4.40396e+08	0.0574208	73.2268	73.2268	1.01396e+10	-0.146827	0.553164	0.126266	10	2.30259	Zhu Junming	2	4	0	F	8.81204e+09	1.07869e+10	22.8994	23.1016	5	4.75	man	1	5	0	0	State-owned enterprises	1	Guangdong Province	12.014	11.456	1	Shenzhen City	17.5918
000019	4.06792e+09	7.44133e+09	2.60885e+09	1152535254	19	2022	F51	1992-08-06	1992-10-12	1992	30	22.7303	0.350589	0.056213	1.53986	5.31889e+08	0.0714776	73.5901	73.5901	8.31272e+09	-0.18017	0.546665	0.137123	9	2.19722				0	F	8.7737e+09	1.10445e+10	22.895	23.1252	4	4.75						State-owned enterprises	1	Guangdong Province			0	Shenzhen City	18.2111
000020	4.43807e+08	7.5678e+08	5.04816e+08	283161227	20	2009	C5110	1992-03-20	1992-04-28	1992	17	20.4446	0.667058	0.00549	3.00353	-9.96429e+07	-0.131667	53.2845	53.2845	5.08263e+08	1.68352	0.586441	0.112888	6	1.79176	Li Zhongqiu	1	4	0	C5	1.70288e+09	2.88295e+09	21.2556	21.7821	5	4.75	man	1	5	0	0	Private	0	Guangdong Province	9.244	8.469	1	Shenzhen City
000020	4.15155e+08	7.25894e+08	4.5933e+08	283161227	20	2010	C5110	1992-03-20	1992-04-28	1992	18	20.4029	0.632778	0.012643	2.72315	5.67998e+07	0.078248	52.7227	52.7227	7.4558e+08	0.466919	0.571922	0.105752	7	1.94591	Li Zhongqiu	1	4	0	C5	1.54796e+09	2.53563e+09	21.1602	21.6537	3	3.5	man	1	3	0	0	Private	0	Guangdong Province	9.835	8.907	1	Shenzhen City
000020	3.61862e+08	6.68386e+08	3.91446e+08	283161227	20	2011	C5110	1992-03-20	1992-04-28	1992	19	20.3204	0.58566	0.015522	2.41347	4.81709e+07	0.0720706	52.6737	52.6737	8.75778e+08	0.174627	0.541396	0.099015	7	1.94591	Li Zhongqiu	1	4	0	C5	1.03309e+09	1.53306e+09	20.7558	21.1505	3	3	man	1	3	0	0	Private	0	Guangdong Province	9.888	8.868	1	Shenzhen City
000020	3.84121e+08	6.81645e+08	4.01464e+08	283161227	20	2012	C39	1992-03-20	1992-04-28	1992	20	20.34	0.588963	0.004756	2.43287	1.84191e+07	0.0270215	52.8787	52.8787	7.23891e+08	-0.173431	0.56352	0.119858	7	1.94591	Li Zhongqiu	1	4	0	C3	1.182e+09	1.7913e+09	20.8905	21.3062	2	2.5	man	1	2	0	0	Private	0	Guangdong Province	9.936	8.908	1	Shenzhen City
000020	4.41132e+08	7.31348e+08	4.57685e+08	283161227	20	2013	C39	1992-03-20	1992-04-28	1992	21	20.4104	0.625809	-0.008911	2.67244	-6.93534e+07	-0.0948295	52.5608	52.5608	6.26821e+08	-0.134095	0.603177	0.112029	9	2.19722	Li Zhongqiu	1	4	0	C3	1.28018e+09	1.9306e+09	20.9703	21.3811	3	2.75	man	1	3	0	0	Private	0	Guangdong Province	10.237	9.282	1	Shenzhen City	59.1385
000020	9.6066e+08	1.15499e+09	8.41052e+08	283161227	20	2015	C39	1992-03-20	1992-04-28	1992	23	20.8674	0.72819	-0.003637	3.67905	1.73486e+08	0.150206	53.5357	53.5357	4.99456e+08	-0.281193	0.831748	0.163087	8	2.07944	Li Zhongqiu	1	4	0	C3	7.12373e+09	7.12373e+09	22.6867	22.6867	3	2.75	man	1	3	0	0	Private	0	Guangdong Province	11.076	9.728	1	Shenzhen City	28.8164
000020	3.49729e+08	6.32476e+08	3.12777e+08	283161227	20	2016	C39	1992-03-20	1992-04-28	1992	24	20.2652	0.494528	0.008629	1.97835	-1.86933e+07	-0.0295558	53.964	53.964	6.19168e+08	0.239685	0.552952	0.136362	9	2.19722	Li Zhongqiu	1	4	0	C3	5.00592e+09	5.00592e+09	22.3339	22.3339	1	2	man	1	1	0	0	Private	0	Guangdong Province	10.49	9.639	1	Shenzhen City	26.0546
000020	3.48105e+08	6.29763e+08	3.0909e+08	283161227	20	2017	C39	1992-03-20	1992-04-28	1992	25	20.2609	0.490804	0.001547	1.96388	1.17233e+07	0.0186154	54.0005	54.0005	8.5804e+08	0.385796	0.552756	0.093391	7	1.94591	Li Zhongqiu	1	4	0	C3	3.35344e+09	3.35344e+09	21.9333	21.9333	1	1.25	man	1	1	0	0	Private	0	Guangdong Province	10.61	9.656	1	Shenzhen City	27.1366
000020	3.20251e+08	6.1709e+08	2.93122e+08	283161227	20	2018	C39	1992-03-20	1992-04-28	1992	26	20.2405	0.475007	0.00534	1.90479	-2.18945e+07	-0.0354802	54.7925	54.7925	6.37047e+08	-0.257556	0.518969	0.11044	7	1.94591	Li Zhongqiu	1	4	0	C3	2.60546e+09	2.60546e+09	21.6809	21.6809	2	2	man	1	2	0	0	Private	0	Guangdong Province	10.854	9.746	1	Shenzhen City	26.8592
000020	3.16674e+08	6.14164e+08	2.84736e+08	283161227	20	2019	C39	1992-03-20	1992-04-28	1992	27	20.2358	0.463615	0.00889	1.86433	7.44637e+07	0.121244	55.6394	55.6394	7.21557e+08	0.13266	0.515617	0.120649	11	2.3979	Li Zhongqiu	1	4	0	C3	2.59878e+09	2.59878e+09	21.6783	21.6783	2	2	man	1	2	0	0	Private	0	Guangdong Province	11.342	10.153	1	Shenzhen City	26.8829
000020	3.37862e+08	6.2778e+08	2.91531e+08	283161227	20	2020	C39	1992-03-20	1992-04-28	1992	28	20.2577	0.464384	0.01088	1.86701	5.97193e+07	0.0951278	53.735	53.735	6.91742e+08	-0.0413206	0.538185	0.113501	6	1.79176	Li Zhongqiu	1	4	0	C3	2.36319e+09	2.36319e+09	21.5833	21.5833	2	2	man	1	2	0	0	Private,foreign capital	0	Guangdong Province	11.673	10.477	1	Shenzhen City	18.7978
000020	3.76358e+08	6.59933e+08	3.16483e+08	283161227	20	2021	C39	1992-03-20	1992-04-28	1992	29	20.3076	0.479568	0.010913	1.92148	-1.23238e+07	-0.0186743	53.735	53.735	7.65611e+08	0.106787	0.570298	0.108113	6	1.79176	Li Zhongqiu	1	4	0	C3	2.22363e+09	2.22363e+09	21.5224	21.5224	3	3	man	1	3	0	0	Private,foreign capital	0	Guangdong Province	12.014	11.456	1	Shenzhen City	17.5918
000020	3.45334e+08	6.08824e+08	2.55245e+08	283161227	20	2022	C39	1992-03-20	1992-04-28	1992	30	20.227	0.419243	0.016635	1.72189	8.23912e+07	0.135329	53.735	53.735	6.64435e+08	-0.132151	0.567214	0.104786	10	2.30259	Li Zhongqiu	1		0	C3	2.12633e+09	2.12633e+09	21.4777	21.4777	4	3.25						Private,foreign capital	0	Guangdong Province			0	Shenzhen City	18.2111
000021	3.44319e+09	5.42829e+09	1.47549e+09	879518521	21	2009	G8310	1993-12-29	1994-02-02	1993	16	22.4149	0.271815	0.048991	1.37328	4.93691e+08	0.0909478	61.1755	61.1755	1.34053e+10	-0.0388581	0.634305	0.036574	11	2.3979	Tan Wenjun	1	4	0	G	1.28047e+10	1.28125e+10	23.2731	23.2737	4	4	man	1	4	0	0	State-owned enterprises	1	Guangdong Province	9.244	8.469	1	Shenzhen City
000021	4.05777e+09	6.66654e+09	2.1882e+09	1319277781	21	2010	G8310	1993-12-29	1994-02-02	1993	17	22.6204	0.328237	0.053452	1.48862	1.14434e+08	0.0171654	61.2948	61.2948	2.07715e+10	0.549501	0.608678	0.024365	9	2.19722	Tan Wenjun	2	4	0	G	1.7665e+10	1.76765e+10	23.5949	23.5955	5	4.25	man	1	5	0	0	State-owned enterprises	1	Guangdong Province	9.835	8.907	1	Shenzhen City
000021	7.56787e+09	1.03368e+10	6.01613e+09	1319277781	21	2011	G8310	1993-12-29	1994-02-02	1993	18	23.059	0.582013	0.021297	2.39242	1.70075e+08	0.0164534	59.4587	59.4587	1.86304e+10	-0.103081	0.732132	0.02733	10	2.30259	Tan Wenjun	2	4	0	G	1.27815e+10	1.2784e+10	23.2713	23.2715	5	4.75	man	1	5	0	0	State-owned enterprises	1	Guangdong Province	9.888	8.868	1	Shenzhen City
000021	7.46656e+09	1.01814e+10	6.02513e+09	1319277781	21	2012	C39	1993-12-29	1994-02-02	1993	19	23.0438	0.59178	0.00083	2.44966	2.87848e+08	0.028272	59.6126	59.6126	1.63995e+10	-0.119743	0.733356	0.025363	10	2.30259	Tan Wenjun	2	4	0	C3	1.22367e+10	1.22389e+10	23.2277	23.2279	5	5	man	1	5	0	0	State-owned enterprises	1	Guangdong Province	9.936	8.908	1	Shenzhen City
000021	1.09627e+10	1.37266e+10	8.76541e+09	1471259363	21	2013	C39	1993-12-29	1994-02-02	1993	20	23.3426	0.638573	0.011574	2.76681	4.48851e+08	0.0326994	57.8016	57.8016	1.50395e+10	-0.0829284	0.798649	0.02358	11	2.3979	Tan Wenjun	2	4	0	C3	1.62409e+10	1.65337e+10	23.5108	23.5287	5	5	man	1	5	0	0	State-owned enterprises	1	Guangdong Province	10.237	9.282	1	Shenzhen City	59.1385
000021	1.15927e+10	1.44504e+10	9.3914e+09	1471259363	21	2014	C39	1993-12-29	1994-02-02	1993	21	23.394	0.649905	0.011111	2.85637	-9.90917e+07	-0.00685736	55.552	55.552	1.64442e+10	0.0933961	0.802242	0.031881	10	2.30259	Tan Wenjun	2	4	0	C3	1.99496e+10	1.9955e+10	23.7165	23.7167	5	5	man	1	5	0	0	State-owned enterprises	1	Guangdong Province	10.445	9.477	1	Shenzhen City	32.4155
000021	1.04831e+10	1.43375e+10	9.13183e+09	1471259363	21	2015	C39	1993-12-29	1994-02-02	1993	22	23.3861	0.636919	0.012601	2.75421	4.90461e+08	0.0342082	55.3144	55.3144	1.53618e+10	-0.0658197	0.731168	0.043295	12	2.48491	Tan Wenjun	2	4	0	C3	2.68629e+10	2.68752e+10	24.014	24.0145	6	5.75	man	1	6	0	0	State-owned enterprises	1	Guangdong Province	11.076	9.728	1	Shenzhen City	28.8164
000021	7.2677e+09	1.17174e+10	6.42004e+09	1471259363	21	2016	C39	1993-12-29	1994-02-02	1993	23	23.1843	0.547908	0.019095	2.21194	3.56539e+08	0.0304282	54.4289	54.4289	1.50692e+10	-0.0190501	0.62025	0.056719	12	2.48491	Tan Wenjun	2	4	0	C3	2.02856e+10	2.0294e+10	23.7332	23.7336	6	6	man	1	6	0	0	State-owned enterprises	1	Guangdong Province	10.49	9.639	1	Shenzhen City	26.0546
000021	1.12099e+10	1.65995e+10	1.06707e+10	1471259363	21	2017	C39	1993-12-29	1994-02-02	1993	24	23.5326	0.642835	0.034573	2.79982	7.19673e+08	0.0433551	54.3298	54.3298	1.42098e+10	-0.0570298	0.675316	0.063978	11	2.3979	Tan Wenjun	2	4	0	C3	2.49755e+10	2.49861e+10	23.9412	23.9416	6	6	man	1	6	0	0	State-owned enterprises	1	Guangdong Province	10.61	9.656	1	Shenzhen City	27.1366
000021	1.0086e+10	1.59968e+10	9.22702e+09	1471259363	21	2018	C39	1993-12-29	1994-02-02	1993	25	23.4957	0.576803	0.035343	2.36297	4.2077e+08	0.0263034	54.6246	54.6246	1.6061e+10	0.130278	0.630497	0.047006	11	2.3979	Tan Wenjun	2	4	0	C3	1.76846e+10	1.76868e+10	23.596	23.5961	5	5.25	man	1	5	0	0	State-owned enterprises	1	Guangdong Province	10.854	9.746	1	Shenzhen City	26.8592
000021	1.20036e+10	1.84534e+10	1.13513e+10	1471259363	21	2019	C39	1993-12-29	1994-02-02	1993	26	23.6385	0.615132	0.023945	2.59829	-1.00017e+09	-0.0541997	53.945	53.945	1.32238e+10	-0.176651	0.650482	0.095303	13	2.56495	Tan Wenjun	2	4	0	C3	2.9257e+10	2.92712e+10	24.0994	24.0999	5	5	man	1	5	0	0	State-owned enterprises	1	Guangdong Province	11.342	10.153	1	Shenzhen City	26.8829
000021	1.40878e+10	2.16346e+10	1.36247e+10	1471259363	21	2020	C39	1993-12-29	1994-02-02	1993	27	23.7976	0.629761	0.044054	2.70096	3.12248e+09	0.144328	48.826	48.826	1.49672e+10	0.131839	0.651169	0.113299	13	2.56495	Zhou Jian	2	4	0	C3	4.15852e+10	4.15933e+10	24.451	24.4512	6	5.75	man	1	6	0	0	State-owned enterprises	1	Guangdong Province	11.673	10.477	1	Shenzhen City	18.7978
000021	1.66947e+10	2.70489e+10	1.5575e+10	1560587588	21	2021	C39	1993-12-29	1994-02-02	1993	28	24.0209	0.575808	0.030835	2.35742	8.67606e+08	0.0320754	44.8646	44.8646	1.64883e+10	0.101623	0.617204	0.096427	9	2.19722	Zhou Jian	2	4	0	C3	4.02898e+10	4.02947e+10	24.4194	24.4195	6	6	man	1	6	0	0	State-owned enterprises	1	Guangdong Province	12.014	11.456	1	Shenzhen City	17.5918
000021	1.66371e+10	2.78129e+10	1.58505e+10	1560587588	21	2022	C39	1993-12-29	1994-02-02	1993	29	24.0488	0.569897	0.024765	2.32502	8.95695e+08	0.0322043	44.0302	44.0302	1.61184e+10	-0.0224328	0.598177	0.120157	10	2.30259	Zhou Jian	2		0	C3	3.25315e+10	3.25332e+10	24.2055	24.2055	5	5.75						State-owned enterprises	1	Guangdong Province			0	Shenzhen City	18.2111
000023	7.01068e+08	1.07522e+09	7.61289e+08	138756240	23	2009	E0101	1984-11-16	1993-04-29	1984	24	20.7958	0.708031	0.022724	3.42502	8.70626e+07	0.0809719	51.3422	51.3422	7.80131e+08	0.45431	0.652023	0.153564	9	2.19722	Yang Yuke	2	4	0	E	1.76743e+09	2.1211e+09	21.2928	21.4752	3	3	man	1	3	0	0	Private	0	Guangdong Province	9.244	8.469	1	Shenzhen City
000023	6.06e+08	9.38521e+08	6.21128e+08	138756240	23	2010	E0101	1984-11-16	1993-04-29	1984	25	20.6598	0.661815	0.013908	2.95696	1.26745e+08	0.135047	47.8223	47.8223	9.19614e+08	0.178794	0.645697	0.150193	11	2.3979	Yang Guofu	2	4	0	E	1.54621e+09	1.79223e+09	21.1591	21.3067	3	3	man	1	3	0	0	Private	0	Guangdong Province	9.835	8.907	1	Shenzhen City
000023	7.68163e+08	1.09357e+09	7.48332e+08	138756240	23	2011	E0101	1984-11-16	1993-04-29	1984	26	20.8127	0.684301	0.008322	3.16758	3.8799e+07	0.0354792	47.6861	47.6861	8.00148e+08	-0.129909	0.702435	0.161385	12	2.48491	Yang Guofu	2	4	0	E	1.43313e+09	1.53924e+09	21.0831	21.1546	4	3.75	man	1	4	0	0	Private	0	Guangdong Province	9.888	8.868	1	Shenzhen City
000023	1.05363e+09	1.21904e+09	8.11658e+08	138756240	23	2012	C30	1984-11-16	1993-04-29	1984	26	20.9213	0.665814	0.004209	2.99235	-8.07538e+07	-0.0662435	46.5184	46.5184	8.77949e+08	0.0972328	0.864309	0.107968	9	2.19722	Yang Guofu	2	4	0	C3	1.59582e+09	1.71357e+09	21.1907	21.2618	3	3.25	man	1	3	0	0	Private	0	Guangdong Province	9.936	8.908	1	Shenzhen City
000023	1.18297e+09	1.34491e+09	9.29866e+08	138756240	23	2013	C30	1984-11-16	1993-04-29	1984	28	21.0196	0.691395	0.008791	3.24039	2.92979e+07	0.0217842	47.3057	47.3057	1.06954e+09	0.218224	0.87959	0.131514	11	2.3979	Yang Guofu	2	4	0	C3	2.02327e+09	2.02327e+09	21.428	21.428	2	2.25	man	1	2	0	0	Private	0	Guangdong Province	10.237	9.282	1	Shenzhen City	59.1385
000023	1.30992e+09	1.474e+09	1.04944e+09	138756240	23	2014	C30	1984-11-16	1993-04-29	1984	29	21.1112	0.711966	0.010221	3.47181	-2.501e+07	-0.0169674	49.0434	49.0434	1.09236e+09	0.0213333	0.888683	0.125324	14	2.63906	Yang Guofu	2	4	0	C3	3.25566e+09	3.25566e+09	21.9037	21.9037	3	2.75	man	1	3	0	0	Private	0	Guangdong Province	10.445	9.477	1	Shenzhen City	32.4155
000023	1.36583e+09	1.51397e+09	1.05836e+09	138756240	23	2016	C30	1984-11-16	1993-04-29	1984	30	21.138	0.699066	0.010455	3.32298	7.09913e+07	0.046891	45.9301	45.9301	1.00996e+09	-0.0268295	0.902153	0.129775	10	2.30259	Yang Guofu	2	4	0	C3	5.46665e+09	5.46665e+09	22.4219	22.4219	1	1.25	man	1	1	0	0	Private	0	Guangdong Province	10.49	9.639	1	Shenzhen City	26.0546
000023	1.74091e+09	1.95162e+09	1.47282e+09	138756240	23	2017	C30	1984-11-16	1993-04-29	1984	32	21.3919	0.754666	0.0147	4.07608	2.48978e+08	0.127575	42.3886	42.3886	1.22919e+09	0.217065	0.892032	0.110985	9	2.19722	Yang Guofu	2	4	0	C3	4.32149e+09	4.32149e+09	22.1869	22.1869	2	2	man	1	2	0	0	Private	0	Guangdong Province	10.61	9.656	1	Shenzhen City	27.1366
000023	2.08381e+09	2.32049e+09	1.81353e+09	138756240	23	2018	C30	1984-11-16	1993-04-29	1984	33	21.565	0.781529	0.015142	4.57727	1.20623e+08	0.0519817	42.3814	42.3814	1.61133e+09	0.310888	0.898003	0.130047	8	2.07944	Yang Guofu	2	4	0	C3	3.57712e+09	3.57712e+09	21.9978	21.9978	3	3	man	1	3	0	0	Private	0	Guangdong Province	10.854	9.746	1	Shenzhen City	26.8592
000023	2.12482e+09	2.5194e+09	1.9345e+09	138756240	23	2019	C30	1984-11-16	1993-04-29	1984	34	21.6473	0.767842	0.029598	4.3074	1.19963e+08	0.0476157	43.7863	43.7863	1.83053e+09	0.136042	0.843382	0.134718	16	2.77259	Lin Hongrun	1	4	0	C3	3.74111e+09	3.74111e+09	22.0426	22.0426	2	2.75	man	1	2	0	0	Private	0	Guangdong Province	11.342	10.153	1	Shenzhen City	26.8829
000023	1.95269e+09	2.32808e+09	1.72205e+09	138756240	23	2020	C30	1984-11-16	1993-04-29	1984	34	21.5683	0.739688	0.009605	3.84154	8.87419e+07	0.038118	51.7147	51.7147	1.78318e+09	-0.0258683	0.838753	0.143607	9	2.19722	Lin Hongrun	1	3	0	C3	3.98378e+09	3.98378e+09	22.1055	22.1055	2	2	man	1	2	1	2	Private	0	Guangdong Province	11.673	10.477	1	Shenzhen City	18.7978
000023	1.74141e+09	2.16481e+09	1.60571e+09	138756240	23	2021	C30	1984-11-16	1993-04-29	1984	35	21.4956	0.741732	-0.012087	3.87195	1.4198e+08	0.0655857	53.8406	53.8406	1.47987e+09	-0.170093	0.804418	0.09448	9	2.19722	Lin Hongrun	1	3	0	C3	3.4914e+09	3.4914e+09	21.9736	21.9736	3	2.5	man	1	3	1	3	Private	0	Guangdong Province	12.014	11.456	1	Shenzhen City	17.5918
000023	1.18039e+09	1.51429e+09	1.26504e+09	138756240	23	2022	C30	1984-11-16	1993-04-29	1984	36	21.1382	0.835406	-0.187273	6.07554	-1.10172e+08	-0.0727549	43.1161	43.1161	3.63038e+08	-0.611835	0.779502	-0.075008	13	2.56495	Lin Sicun	1		0	C3	3.17567e+09	3.17572e+09	21.8788	21.8788	3	3								Guangdong Province			0	Shenzhen City	18.2111
000025	1.44716e+08	6.11487e+08	4.16408e+08	220281600	25	2009	M	1993-04-18	1993-06-21	1993	16	20.2314	0.680975	0.013285	3.13456	2.64752e+07	0.0432964	67.5603	67.5603	4.32676e+08	-0.321714	0.236663	0.161304	9	2.19722	Zhang Ruili	2	4	0	M	2.57241e+09	2.72404e+09	21.6681	21.7254	4	4	man	1	4	0	0	State-owned enterprises	1	Guangdong Province	9.244	8.469	1	Shenzhen City
000025	1.26956e+08	5.99556e+08	3.99758e+08	220281600	25	2010	H0335	1993-04-18	1993-06-21	1993	17	20.2117	0.666757	0.006542	3.00081	7.14399e+06	0.0119155	67.0327	67.0327	3.86348e+08	-0.107073	0.211751	0.169564	8	2.07944	Zhang Ruili	2	4	0	H	2.20194e+09	2.3251e+09	21.5126	21.567	4	4	man	1	4	0	0	State-owned enterprises	1	Guangdong Province	9.835	8.907	1	Shenzhen City
000025	1.17068e+08	5.70693e+08	3.69312e+08	220281600	25	2011	H0335	1993-04-18	1993-06-21	1993	18	20.1624	0.647128	0.002191	2.83389	-1.47387e+07	-0.0258259	68.0717	68.0717	4.03282e+08	0.0438302	0.205134	0.168661	10	2.30259	Zhang Ruili	2	4	0	H	1.46856e+09	1.5375e+09	21.1075	21.1534	4	4	man	1	4	0	0	State-owned enterprises	1	Guangdong Province	9.888	8.868	1	Shenzhen City
000025	1.36982e+08	644911292	4.4385e+08	220281600	25	2012	F51	1993-04-18	1993-06-21	1993	19	20.2846	0.688234	0.001507	3.20753	-7.75638e+06	-0.0120271	67.1953	67.1953	4.19643e+08	0.0405685	0.212404	0.198319	13	2.56495	Zhang Ruili	2	4	0	F	1.63089e+09	1.70729e+09	21.2124	21.2582	4	4	man	1	4	0	0	State-owned enterprises	1	Guangdong Province	9.936	8.908	1	Shenzhen City
000025	1.65724e+08	7.00998e+08	4.97283e+08	220281600	25	2013	F51	1993-04-18	1993-06-21	1993	20	20.368	0.709393	0.004305	3.44107	-2.62963e+06	-0.00375127	69.1805	69.1805	4.86729e+08	0.159866	0.236411	0.203749	10	2.30259	Zhang Ruili	2	4	0	F	2.20952e+09	2.3241e+09	21.516	21.5666	4	4	man	1	4	0	0	State-owned enterprises	1	Guangdong Province	10.237	9.282	1	Shenzhen City	59.1385
000025	1.53483e+08	8.06325e+08	6.03994e+08	220281600	25	2014	F51	1993-04-18	1993-06-21	1993	21	20.508	0.749071	0.010624	3.98519	6.21471e+06	0.00770745	68.2529	68.2529	4.64988e+08	-0.0446691	0.190348	0.162507	11	2.3979	Lv Hang	2	1	0	F	2.55476e+09	2.68781e+09	21.6612	21.712	4	4	man	1	4	1	4	State-owned enterprises	1	Guangdong Province	10.445	9.477	1	Shenzhen City	32.4155
000025	3.59395e+08	1.16867e+09	2.9008e+08	297281600	25	2015	F51	1993-04-18	1993-06-21	1993	22	20.8791	0.248214	0.03657	1.33017	8.06826e+07	0.0690381	75.8284	75.8284	3.03727e+08	-0.346807	0.307525	0.282275	13	2.56495	Lv Hang	2	1	0	F	1.61308e+10	2.35425e+10	23.504	23.8821	4	4	man	1	4	1	4	State-owned enterprises	1	Guangdong Province	11.076	9.728	1	Shenzhen City	28.8164
000025	3.44969e+08	1.189e+09	2.80465e+08	297281600	25	2016	F51	1993-04-18	1993-06-21	1993	23	20.8964	0.235883	0.023228	1.3087	5.78749e+07	0.0486753	74.873	74.873	3.24241e+08	0.0675411	0.290134	0.293603	9	2.19722	Lv Hang	2	1	0	F	1.15495e+10	1.557e+10	23.1699	23.4686	3	3	man	1	3	1	3	State-owned enterprises	1	Guangdong Province	10.49	9.639	1	Shenzhen City	26.0546
000025	4.57795e+08	1.40331e+09	4.05291e+08	297281600	25	2017	F51	1993-04-18	1993-06-21	1993	24	21.0621	0.28881	0.046876	1.40609	-2.09307e+06	-0.00149152	73.8177	73.8177	3.47237e+08	0.070924	0.326224	0.267777	9	2.19722	Lv Hang	2	1	0	F	8.34821e+09	1.1055e+10	22.8453	23.1261	4	4	man	1	4	1	4	State-owned enterprises	1	Guangdong Province	10.61	9.656	1	Shenzhen City	27.1366
000025	7.09005e+08	1658295531	5.59013e+08	297281600	25	2018	F51	1993-04-18	1993-06-21	1993	25	21.2291	0.337101	0.051945	1.50853	-6.57498e+06	-0.0039649	71.8726	71.8726	4.14239e+08	0.192956	0.427551	0.197691	13	2.56495	Fu Chun Long	2	4	0	F	7.90263e+09	7.90263e+09	22.7905	22.7905	4	4	man	1	4	0	0	State-owned enterprises	1	Guangdong Province	10.854	9.746	1	Shenzhen City	26.8592
000025	684337128	1.64578e+09	3.06569e+08	431058320	25	2019	F51	1993-04-18	1993-06-21	1993	26	21.2215	0.186276	0.13295	1.22892	7.89114e+07	0.0479476	67.8704	67.8704	5.71073e+08	0.378608	0.415813	0.245243	9	2.19722	Fu Chun Long	2	4	0	F	8.82379e+09	8.82379e+09	22.9007	22.9007	4	4	man	1	4	0	0	State-owned enterprises	1	Guangdong Province	11.342	10.153	1	Shenzhen City	26.8829
000025	6.38666e+08	1.70844e+09	3.23796e+08	431058320	25	2020	F51	1993-04-18	1993-06-21	1993	27	21.2588	0.189527	0.035298	1.23385	1.09105e+08	0.0638624	64.743	64.743	4.24419e+08	-0.256804	0.373829	0.247769	9	2.19722	Fu Chun Long	2	4	0	F	7.10769e+09	7.10769e+09	22.6844	22.6844	4	4	man	1	4	0	0	State-owned enterprises	1	Guangdong Province	11.673	10.477	1	Shenzhen City	18.7978
000025	7.27556e+08	1.85965e+09	4.02455e+08	431058320	25	2021	F51	1993-04-18	1993-06-21	1993	28	21.3437	0.216415	0.07101	1.27619	1.26612e+08	0.0680838	62.823	62.823	5.0852e+08	0.198155	0.391234	0.305967	12	2.48491	Fu Chun Long	2	4	0	F	6.40799e+09	6.40799e+09	22.5808	22.5808	4	4	man	1	4	0	0	State-owned enterprises	1	Guangdong Province	12.014	11.456	1	Shenzhen City	17.5918
000025	8.68934e+08	2.23203e+09	5.75801e+08	431058320	25	2022	F51	1993-04-18	1993-06-21	1993	29	21.5262	0.257972	0.036433	1.34766	-5.19678e+07	-0.0232828	57.3716	57.3716	8.37656e+08	0.647243	0.389302	0.16399	11	2.3979	Fu Chun Long	2		0	F	7.4542e+09	7.4542e+09	22.732	22.732	4	4						State-owned enterprises	1	Guangdong Province			0	Shenzhen City	18.2111
000026	1.0095e+09	1.52394e+09	7.88717e+08	249317999	26	2009	C7	1993-04-18	1993-06-03	1993	16	21.1446	0.517553	0.046426	2.07276	8.30205e+07	0.0544777	51.2765	51.2765	1.2374e+09	0.138983	0.662432	0.330197	12	2.48491	Wu Guangquan	2	4	0	C7	2.49341e+09	3.62141e+09	21.6369	22.0101	6	5.75	man	1	6	0	0	State-owned enterprises	1	Guangdong Province	9.244	8.469	1	Shenzhen City
000026	1.90573e+09	2.43654e+09	1.14897e+09	280548479	26	2010	H1199	1993-04-18	1993-06-03	1993	17	21.6138	0.471559	0.038587	1.89236	-9.84857e+07	-0.0404203	50.0104	50.0104	1.78075e+09	0.439112	0.782145	0.321201	9	2.19722	Wu Guangquan	2	4	0	H	3.79558e+09	5.66478e+09	22.0571	22.4575	6	5.75	man	1	6	0	0	State-owned enterprises	1	Guangdong Province	9.835	8.907	1	Shenzhen City
000026	2.21224e+09	2.89578e+09	1.50202e+09	392767870	26	2011	H1199	1993-04-18	1993-06-03	1993	18	21.7865	0.518694	0.054997	2.07768	-4.09491e+08	-0.14141	52.1346	52.1346	2.56105e+09	0.438185	0.763953	0.352236	10	2.30259	Wu Guangquan	2	4	0	H	4.30784e+09	6.21578e+09	22.1837	22.5504	5	5.25	man	1	5	0	0	State-owned enterprises	1	Guangdong Province	9.888	8.868	1	Shenzhen City
000026	2.49462e+09	3.32676e+09	1.87768e+09	392767870	26	2012	F52	1993-04-18	1993-06-03	1993	19	21.9253	0.564416	0.034766	2.29577	4.58467e+07	0.0137812	48.6451	48.6451	3.02396e+09	0.180749	0.749864	0.344461	14	2.63906	Lai Weixuan	2	4	0	F	4.11174e+09	4.81774e+09	22.1371	22.2956	5	5	man	1	5	0	0	State-owned enterprises	1	Guangdong Province	9.936	8.908	1	Shenzhen City
000026	2.6773e+09	3.5587e+09	2.01988e+09	392767870	26	2013	F52	1993-04-18	1993-06-03	1993	20	21.9927	0.56759	0.036565	2.31262	7.90475e+07	0.0222124	47.5291	47.5291	3.1035e+09	0.0263014	0.752325	0.358748	9	2.19722	Lai Weixuan	2	4	0	F	4.7711e+09	4.77128e+09	22.2858	22.2859	5	5	man	1	5	0	0	State-owned enterprises	1	Guangdong Province	10.237	9.282	1	Shenzhen City	59.1385
000026	2.70669e+09	3.65778e+09	2.0213e+09	392767870	26	2014	F52	1993-04-18	1993-06-03	1993	21	22.0201	0.552603	0.039943	2.23515	2.8919e+08	0.0790615	45.0892	45.0892	3.27814e+09	0.0562739	0.739981	0.373208	11	2.3979	Diao Weicheng	2	4	0	F	5.71782e+09	5.71813e+09	22.4669	22.4669	5	5	man	1	5	0	0	State-owned enterprises	1	Guangdong Province	10.445	9.477	1	Shenzhen City	32.4155
000026	3.14809e+09	4.24667e+09	1.94384e+09	438744881	26	2015	F52	1993-04-18	1993-06-03	1993	22	22.1694	0.457733	0.028739	1.84411	3.96237e+08	0.0933053	44.1168	44.1168	3.1622e+09	-0.0353696	0.741308	0.389818	10	2.30259	Diao Weicheng	2	4	0	F	7.68452e+09	7.68504e+09	22.7625	22.7625	5	5	man	1	5	0	0	State-owned enterprises	1	Guangdong Province	11.076	9.728	1	Shenzhen City	28.8164
000026	2.82768e+09	4.0049e+09	1.62995e+09	438744881	26	2016	F52	1993-04-18	1993-06-03	1993	23	22.1108	0.406989	0.02756	1.68631	4.55759e+08	0.1138	43.3397	43.3397	2.99386e+09	-0.0532325	0.706056	0.407852	10	2.30259	Diao Weicheng	2	4	0	F	6.67612e+09	7.05754e+09	22.6218	22.6774	5	5	man	1	5	0	0	State-owned enterprises	1	Guangdong Province	10.49	9.639	1	Shenzhen City	26.0546
000026	2.4279e+09	3.57979e+09	1.11182e+09	438744881	26	2017	F52	1993-04-18	1993-06-03	1993	24	21.9986	0.310582	0.039839	1.4505	5.64955e+08	0.157818	44.6066	44.6066	3.34581e+09	0.117555	0.678224	0.406227	13	2.56495	Huang Yongfeng	2	4	0	F	5.62924e+09	5.63144e+09	22.4512	22.4516	5	5	man	1	5	0	0	State-owned enterprises	1	Guangdong Province	10.61	9.656	1	Shenzhen City	27.1366
000026	2.45797e+09	3.59969e+09	1.02955e+09	438744881	26	2018	F52	1993-04-18	1993-06-03	1993	25	22.0041	0.286011	0.05107	1.40058	3.31628e+08	0.0921267	48.9574	48.9574	3.40045e+09	0.0163311	0.682829	0.413663	12	2.48491	Huang Yongfeng	2	4	0	F	3.9742e+09	3.97475e+09	22.1031	22.1032	4	4.25	man	1	4	0	0	State-owned enterprises	1	Guangdong Province	10.854	9.746	1	Shenzhen City	26.8592
000026	2.6605e+09	3.76092e+09	1.10638e+09	442968881	26	2019	F52	1993-04-18	1993-06-03	1993	26	22.0479	0.294179	0.057409	1.41679	4.44821e+08	0.118274	41.3096	41.3096	3.70421e+09	0.0893294	0.707407	0.401436	9	2.19722	Huang Yongfeng	2	4	0	F	5.55075e+09	5.57422e+09	22.4372	22.4414	5	4.5	man	1	5	0	0	State-owned enterprises	1	Guangdong Province	11.342	10.153	1	Shenzhen City	26.8829
000026	2.95408e+09	4.01871e+09	1.21875e+09	428091881	26	2020	F52	1993-04-18	1993-06-03	1993	27	22.1142	0.303269	0.073188	1.43527	3.78211e+08	0.0941124	42.6276	42.6276	4.24344e+09	0.145572	0.735081	0.378045	13	2.56495	Huang Yongfeng	2	4	0	F	5.70138e+09	5.72318e+09	22.464	22.4678	5	5	man	1	5	0	0	State-owned enterprises	1	Guangdong Province	11.673	10.477	1	Shenzhen City	18.7978
000026	2.85275e+09	4.11058e+09	1.09735e+09	426051015	26	2021	F52	1993-04-18	1993-06-03	1993	28	22.1368	0.266957	0.094357	1.36418	5.47249e+08	0.133132	42.308	42.308	5.24373e+09	0.235727	0.694001	0.373413	15	2.70805	Zhang Xuhua	2	4	0	F	5.76168e+09	5.8101e+09	22.4745	22.4829	5	5	man	1	5	0	0	State-owned enterprises	1	Guangdong Province	12.014	11.456	1	Shenzhen City	17.5918
000026	2.92387e+09	4.11714e+09	9.8072e+08	417627960	26	2022	F52	1993-04-18	1993-06-03	1993	29	22.1384	0.238204	0.064773	1.31269	4.76229e+08	0.11567	45.5574	45.5574	4.3541e+09	-0.169657	0.71017	0.370944	9	2.19722	Zhang Xuhua	2	4	0	F	5.08391e+09	5.10802e+09	22.3493	22.3541	4	4.75	man	1	4	0	0	State-owned enterprises	1	Guangdong Province			0	Shenzhen City	18.2111
000027	7.73039e+09	3.02498e+10	1.45653e+10	2202495332	27	2009	D0101	1993-06-02	1993-09-03	1993	16	24.1328	0.481501	0.076615	1.92864	3.04897e+09	0.100793	73.9263	73.9263	1.13887e+10	0.0700709	0.255552	0.261655	9	2.19722	Gao Zimin	2	2	0	D	3.41044e+10	4.44312e+10	24.2527	24.5172	6	5.75	man	1	6	1	6	State-owned enterprises	1	Guangdong Province	9.244	8.469	1	Shenzhen City
000027	6.93524e+09	2.907e+10	1.26548e+10	2202495332	27	2010	D0101	1993-06-02	1993-09-03	1993	17	24.093	0.435322	0.055588	1.77092	2.55122e+09	0.0877614	73.8304	73.8304	1.24647e+10	0.0944832	0.238571	0.156738	9	2.19722	Gao Zimin	2	2	0	D	3.06486e+10	3.4878e+10	24.1459	24.2751	4	4.5	man	1	4	1	4	State-owned enterprises	1	Guangdong Province	9.835	8.907	1	Shenzhen City
000027	9.2362e+09	3.15091e+10	1.45881e+10	2642994398	27	2011	D0101	1993-06-02	1993-09-03	1993	18	24.1735	0.462982	0.03754	1.86213	3.17684e+09	0.100823	74.1663	74.1663	1.4387e+10	0.15422	0.293128	0.136714	11	2.3979	Gao Zimin	2	2	0	D	3.07104e+10	3.07104e+10	24.1479	24.1479	4	4	man	1	4	1	4	State-owned enterprises	1	Guangdong Province	9.888	8.868	1	Shenzhen City
000027	9.54796e+09	3.23592e+10	1.48104e+10	2642994398	27	2012	D44	1993-06-02	1993-09-03	1993	19	24.2002	0.457686	0.035121	1.84395	2.63856e+09	0.0815396	74.2169	74.2169	1.28285e+10	-0.108329	0.295061	0.167643	9	2.19722	Gao Zimin	2	2	0	D	3.06155e+10	3.06155e+10	24.1448	24.1448	5	4.75	man	1	5	1	5	State-owned enterprises	1	Guangdong Province	9.936	8.908	1	Shenzhen City
000027	9.81448e+09	3.33935e+10	1.45541e+10	2642994398	27	2013	D44	1993-06-02	1993-09-03	1993	20	24.2316	0.435835	0.052005	1.77253	2.29448e+09	0.0687104	73.6257	73.6257	12350782449	-0.0372374	0.293904	0.213022	9	2.19722	Gao Zimin	2	2	0	D	3.18332e+10	2.90905e+10	24.1838	24.0937	4	4.5	man	1	4	1	4	State-owned enterprises	1	Guangdong Province	10.237	9.282	1	Shenzhen City	59.1385
000027	1.24131e+10	3.84414e+10	1.80868e+10	2642994398	27	2014	D44	1993-06-02	1993-09-03	1993	21	24.3724	0.470503	0.060771	1.88859	3.19014e+09	0.082987	73.8617	73.8617	1.2506e+10	0.0125709	0.32291	0.259866	10	2.30259	Gao Zimin	2	2	0	D	4.1756e+10	4.75826e+10	24.4551	24.5857	5	4.75	man	1	5	1	5	State-owned enterprises	1	Guangdong Province	10.445	9.477	1	Shenzhen City	32.4155
000027	1.59338e+10	5.80674e+10	3.31996e+10	3964491597	27	2015	D44	1993-06-02	1993-09-03	1993	22	24.7849	0.571741	0.035436	2.33504	3.83538e+09	0.0660505	76.0875	76.0875	1.113e+10	-0.110032	0.274401	0.299481	10	2.30259	Gao Zimin	2	2	0	D	6.31525e+10	7.20912e+10	24.8688	25.0012	5	5	man	1	5	1	5	State-owned enterprises	1	Guangdong Province	11.076	9.728	1	Shenzhen City	28.8164
000027	1.30971e+10	6.08622e+10	3.60345e+10	3964491597	27	2016	D44	1993-06-02	1993-09-03	1993	23	24.8319	0.592068	0.023112	2.45139	2.75282e+09	0.0452305	76.0875	76.0875	1.13181e+10	0.0169029	0.215192	0.289318	12	2.48491	Xiong Peijin		4	0	D	6.32706e+10	6.32706e+10	24.8707	24.8707	4	5.25	man	1	4	0	0	State-owned enterprises	1	Guangdong Province	10.49	9.639	1	Shenzhen City	26.0546
000027	1.75656e+10	7.72309e+10	5.25083e+10	3964491597	27	2017	D44	1993-06-02	1993-09-03	1993	24	25.0701	0.679887	0.010942	3.1239	2.82686e+09	0.0366028	76.2563	76.2563	1.55459e+10	0.373538	0.227443	0.274778	12	2.48491	Xiong Peijin	2	4	0	D	7.65332e+10	7.65332e+10	25.061	25.061	4	3.5	man	1	4	0	0	State-owned enterprises	1	Guangdong Province	10.61	9.656	1	Shenzhen City	27.1366
000027	2.0951e+10	8.50739e+10	5.75902e+10	3964491597	27	2018	D44	1993-06-02	1993-09-03	1993	25	25.1668	0.676944	0.008421	3.09544	4.17906e+09	0.0491227	76.9691	76.9691	18527395542	0.19179	0.246269	0.266282	9	2.19722	Xiong Peijin	2	4	0	D	7.84038e+10	7.84038e+10	25.0851	25.0851	5	4.75	man	1	5	0	0	State-owned enterprises	1	Guangdong Province	10.854	9.746	1	Shenzhen City	26.8592
000027	1.95503e+10	9.6112e+10	6.25272e+10	3964491597	27	2019	D44	1993-06-02	1993-09-03	1993	26	25.2888	0.650566	0.019031	2.86177	5.20001e+09	0.0541036	76.9691	76.9691	2.0817e+10	0.12358	0.203412	0.310781	10	2.30259	Xiong Peijin	2	4	0	D	8.71467e+10	8.71467e+10	25.1909	25.1909	6	5.25	man	1	6	0	0	State-owned enterprises	1	Guangdong Province	11.342	10.153	1	Shenzhen City	26.8829
000027	2.13776e+10	1.14062e+11	7.22087e+10	4757389916	27	2020	D44	1993-06-02	1993-09-03	1993	27	25.46	0.633063	0.037414	2.72527	6.19244e+09	0.05429	75.8463	75.8463	2.04545e+10	-0.0174136	0.18742	0.28828	11	2.3979	Xiong Peijin	2	4	0	D	101181159263	101181159263	25.3402	25.3402	6	6	man	1	6	0	0	State-owned enterprises	1	Guangdong Province	11.673	10.477	1	Shenzhen City	18.7978
000027	2.6661e+10	1.31507e+11	8.19201e+10	4757389916	27	2021	D44	1993-06-02	1993-09-03	1993	28	25.6023	0.622932	0.016042	2.65204	4.30743e+09	0.0327543	74.0019	74.0019	3.15696e+10	0.543403	0.202734	0.194623	11	2.3979	Wang Pingyang	2	4	0	D	1.20455e+11	1.20455e+11	25.5145	25.5145	6	6	man	1	6	0	0	State-owned enterprises	1	Guangdong Province	12.014	11.456	1	Shenzhen City	17.5918
000027	3.19248e+10	1.41267e+11	8.69459e+10	4757389916	27	2022	D44	1993-06-02	1993-09-03	1993	29	25.6739	0.615474	0.017504	2.6006	9.62473e+09	0.0681316	75.1456	75.1456	3.75247e+10	0.188636	0.225989	0.173505	12	2.48491	Wang Pingyang	2		0	D	1.17203e+11	1.17203e+11	25.4872	25.4872	3	5.25						State-owned enterprises	1	Guangdong Province			0	Shenzhen City	18.2111
000028	4.42345e+09	5.23349e+09	4.35536e+09	288149400	28	2009	C81	1993-07-03	1993-08-09	1993	16	22.3783	0.832209	0.037883	5.9598	2.70845e+08	0.0517523	47.31	47.31	1.09499e+10	0.309746	0.845219	0.084808	9	2.19722	Shi Jinming	2	4	0	C8	1.16905e+10	1.16907e+10	23.182	23.1821	5	4.75	man	1	5	0	0	State-owned enterprises	1	Guangdong Province	9.244	8.469	1	Shenzhen City
000028	5.24903e+09	6.30679e+09	5.17535e+09	288149400	28	2010	H0160	1993-07-03	1993-08-09	1993	17	22.5649	0.820599	0.041895	5.5741	4.28159e+08	0.0678886	48.1483	48.1483	1.30644e+10	0.193105	0.832282	0.087166	9	2.19722	Shi Jinming	2	4	0	H	1.3977e+10	1.39771e+10	23.3607	23.3607	4	3.75	man	1	4	0	0	State-owned enterprises	1	Guangdong Province	9.835	8.907	1	Shenzhen City
000028	6.47149e+09	7.66576e+09	6.23896e+09	288149400	28	2011	H0160	1993-07-03	1993-08-09	1993	18	22.76	0.813874	0.042764	5.37269	2.27316e+08	0.0296534	51.1587	51.1587	1.51303e+10	0.158132	0.844208	0.088189	14	2.63906	Wei Yulin	2	4	0	H	1.18625e+10	1.18626e+10	23.1966	23.1967	5	4.25	man	1	5	0	0	State-owned enterprises	1	Guangdong Province	9.888	8.868	1	Shenzhen City
000028	7.86344e+09	9.29584e+09	7.45679e+09	288149400	28	2012	F51	1993-07-03	1993-08-09	1993	19	22.9528	0.802164	0.052032	5.05469	3.23955e+08	0.0348495	48.1056	48.1056	1.80118e+10	0.19044	0.845909	0.089	9	2.19722	Wei Yulin	2	4	0	F	1.68413e+10	1.68414e+10	23.5471	23.5471	4	4.25	man	1	4	0	0	State-owned enterprises	1	Guangdong Province	9.936	8.908	1	Shenzhen City
000028	9.46574e+09	1.10579e+10	8.74126e+09	288149400	28	2013	F51	1993-07-03	1993-08-09	1993	20	23.1264	0.790499	0.048311	4.77325	4.65028e+08	0.0420539	48.9796	48.9796	2.11995e+10	0.176979	0.856016	0.083181	9	2.19722	Wei Yulin	2	4	0	F	2.10939e+10	2.1094e+10	23.7722	23.7723	4	4	man	1	4	0	0	State-owned enterprises	1	Guangdong Province	10.237	9.282	1	Shenzhen City	59.1385
000028	1.09921e+10	1.28289e+10	7.97773e+09	362631943	28	2014	F51	1993-07-03	1993-08-09	1993	21	23.275	0.621854	0.052213	2.64448	-7.96697e+08	-0.0621015	58.4065	58.4065	2.39543e+10	0.12995	0.856823	0.081476	10	2.30259	Li Zhiming	2	4	0	F	2.16691e+10	2.42278e+10	23.7992	23.9108	5	4.75	man	1	5	0	0	State-owned enterprises	1	Guangdong Province	10.445	9.477	1	Shenzhen City	32.4155
000028	1.7685e+10	2.13128e+10	1.23988e+10	362631943	28	2016	F51	1993-07-03	1993-08-09	1993	23	23.7826	0.581754	0.060146	2.39093	1.47255e+09	0.0690922	57.0858	57.0858	4.12484e+10	0.586897	0.829784	0.111524	12	2.48491	Ma Wanjun	2	4	0	F	3.21174e+10	3.52695e+10	24.1927	24.2863	5	4.75	man	1	5	0	0	State-owned enterprises	1	Guangdong Province	10.49	9.639	1	Shenzhen City	26.0546
000028	1.83208e+10	2.23436e+10	1.24161e+10	428126983	28	2017	F51	1993-07-03	1993-08-09	1993	24	23.8298	0.55569	0.05177	2.25068	1.28529e+09	0.0575238	62.293	62.293	4.12636e+10	0.000368494	0.819955	0.1077	12	2.48491	Liu Yong	2	4	0	F	3.42337e+10	3.66611e+10	24.2565	24.325	6	6	man	1	7	0	0	State-owned enterprises	1	Guangdong Province	10.61	9.656	1	Shenzhen City	27.1366
000028	2.44956e+10	2.89303e+10	1.50245e+10	428126983	28	2018	F51	1993-07-03	1993-08-09	1993	25	24.0882	0.519335	0.04661	2.08045	1.32261e+09	0.045717	62.8802	62.8802	4.31224e+10	0.0450459	0.846711	0.118228	13	2.56495	Liu Yong	2	4	0	F	3.11619e+10	3.17487e+10	24.1625	24.1811	5	5.5	man	1	5	0	0	State-owned enterprises	1	Guangdong Province	10.854	9.746	1	Shenzhen City	26.8592
000028	2.66525e+10	3.35206e+10	1.81608e+10	428126983	28	2019	F51	1993-07-03	1993-08-09	1993	26	24.2354	0.541779	0.044278	2.18235	2.00035e+09	0.0596753	66.2353	66.2353	5.20458e+10	0.206931	0.795107	0.110544	11	2.3979	Liu Yong	2	4	0	F	3.5822e+10	3.64431e+10	24.3018	24.319	5	5	man	1	5	0	0	State-owned enterprises	1	Guangdong Province	11.342	10.153	1	Shenzhen City	26.8829
000028	2.92621e+10	3.95945e+10	2.27059e+10	428126983	28	2020	F51	1993-07-03	1993-08-09	1993	27	24.402	0.573461	0.043473	2.34445	1.50275e+09	0.0379534	64.5054	64.5054	5.96495e+10	0.146096	0.739044	0.118319	13	2.56495	Liu Yong	2	4	0	F	4.0801e+10	4.0836e+10	24.432	24.4328	5	4.5	man	1	5	0	0	State-owned enterprises	1	Guangdong Province	11.673	10.477	1	Shenzhen City	18.7978
000028	3.18484e+10	4.27837e+10	2.47615e+10	428126983	28	2021	F51	1993-07-03	1993-08-09	1993	28	24.4794	0.57876	0.035706	2.37394	1.65518e+09	0.0386872	63.0744	63.0744	6.83578e+10	0.145992	0.744406	0.117302	13	2.56495	Liu Yong	2	4	0	F	3.94986e+10	3.94704e+10	24.3995	24.3988	5	5	man	1	5	0	0	State-owned enterprises	1	Guangdong Province	12.014	11.456	1	Shenzhen City	17.5918
000028	3.17082e+10	4.26158e+10	2.31711e+10	428126983	28	2022	F51	1993-07-03	1993-08-09	1993	29	24.4755	0.54372	0.041575	2.19164	2.56043e+09	0.0600818	63.4364	63.4364	7.34431e+10	0.0743928	0.74405	0.121539	11	2.3979	Lin Min	2		0	F	3.64127e+10	3.63437e+10	24.3182	24.3163	4	4.75						State-owned enterprises	1	Guangdong Province			0	Shenzhen City	18.2111
000030	3.24671e+09	7271114435	2.50887e+09	1298695140	30	2014	C36	1993-08-28	1993-09-29	1993	21	22.7072	0.345046	0.092477	1.52683	3.59864e+08	0.0494923	67.3514	67.3514	5.01001e+09	-0.04166	0.446522	0.186391	8	2.07944	Jin Yi	2	4	0	C3	9.99642e+09	1.33375e+10	23.0255	23.3138	3	2.5	man	1	3	0	0	State-owned enterprises	1	Jilin Province	7.323	9.477	0	Changchun City
000030	3.74441e+09	8.08538e+09	2.78046e+09	1293251508	30	2015	C36	1993-08-28	1993-09-29	1993	22	22.8133	0.343888	0.064925	1.52413	3.33651e+08	0.041266	66.9591	66.9591	4.33151e+09	-0.135429	0.463109	0.184	9	2.19722	Jin Yi	2	4	0	C3	1.15798e+10	1.58379e+10	23.1725	23.4857	3	3	man	1	3	0	0	State-owned enterprises	1	Jilin Province	7.618	9.728	0	Changchun City
000030	4.37723e+09	9.07299e+09	3.29803e+09	1293251508	30	2016	C36	1993-08-28	1993-09-29	1993	23	22.9286	0.3635	0.074575	1.57109	6.00774e+08	0.0662157	65.405	65.405	5.85694e+09	0.352169	0.482447	0.186089	10	2.30259	Jin Yi	2	4	0	C3	1.41425e+10	1.41971e+10	23.3725	23.3763	3	3	man	1	3	0	0	State-owned enterprises	1	Jilin Province	7.661	9.639	0	Changchun City
000030	5.35962e+09	1.03643e+10	4.03993e+09	1293251508	30	2017	C36	1993-08-28	1993-09-29	1993	24	23.0616	0.389791	0.079011	1.63878	4.62897e+08	0.0446624	65.881	65.881	7.19326e+09	0.228161	0.517121	0.185146	12	2.48491	Zhang Pijie	2	4	0	C3	1.43996e+10	1.44216e+10	23.3905	23.392	3	3	man	1	3	0	0	State-owned enterprises	1	Jilin Province	8.358	9.656	0	Changchun City
000030	5.92036e+09	1.16821e+10	4.55421e+09	1810552111	30	2018	C36	1993-08-28	1993-09-29	1993	25	23.1813	0.389844	0.074787	1.63893	3.42086e+08	0.0292828	68.6647	68.6647	7.85254e+09	0.0916515	0.506787	0.155321	13	2.56495	Zhang Pijie	2	4	0	C3	1.12282e+10	1.12268e+10	23.1417	23.1416	3	3	man	1	3	0	0	State-owned enterprises	1	Jilin Province	8.262	9.746	0	Changchun City
000030	6.80046e+09	1.29206e+10	5.46692e+09	1810552111	30	2019	C36	1993-08-28	1993-09-29	1993	26	23.2821	0.423117	0.068359	1.73345	3.6616e+08	0.0283393	69.0514	69.0514	1.00638e+10	0.2816	0.526327	0.139792	9	2.19722	Zhang Pijie	2	4	0	C3	1.39958e+10	1.39976e+10	23.362	23.3622	3	3	man	1	3	0	0	State-owned enterprises	1	Jilin Province	7.481	10.153	0	Changchun City
000030	7.84497e+09	1.44615e+10	6.1868e+09	1810552111	30	2020	C36	1993-08-28	1993-09-29	1993	27	23.3948	0.427812	0.06282	1.74768	5.96926e+08	0.0412769	70.5103	70.5103	1.11134e+10	0.104297	0.542473	0.130479	11	2.3979	Zhang Pijie	2	4	0	C3	1.92582e+10	1.92661e+10	23.6812	23.6816	3	3	man	1	3	0	0	State-owned enterprises	1	Jilin Province	7.756	10.477	0	Changchun City
000030	7.51034e+09	1.48609e+10	6.34886e+09	1810552111	30	2021	C36	1993-08-28	1993-09-29	1993	28	23.422	0.427218	0.052376	1.74587	1.80837e+09	0.121686	68.5966	68.5966	1.28282e+10	0.154297	0.505375	0.111895	10	2.30259	Zhang Pijie	2	4	0	C3	1.95667e+10	1.9571e+10	23.6971	23.6973	3	3	man	1	3	0	0	State-owned enterprises	1	Jilin Province	8.04	11.456	0	Changchun City
000030	7.13925e+09	1.5259e+10	6.78829e+09	1810552111	30	2022	C36	1993-08-28	1993-09-29	1993	29	23.4484	0.44487	0.030701	1.80138	2.81858e+08	0.0184716	68.5966	68.5966	1.25705e+10	-0.0200875	0.46787	0.084184	10	2.30259	Zhang Pijie	2		0	C3	1.46498e+10	1.46494e+10	23.4077	23.4077	4	3.25						State-owned enterprises	1	Jilin Province			0	Changchun City
000032	1.0567e+09	1.43827e+09	6.44549e+08	232864320	32	2009	G81	1993-09-26	1993-10-28	1993	16	21.0867	0.448143	0.033613	1.81206	2.04901e+08	0.142464	52.0672	52.0672	1.24669e+09	-0.267986	0.734707	0.211849	9	2.19722	Yang Jun	2	4	0	G	2.65393e+09	2.65417e+09	21.6993	21.6994	4	4.25	man	1	4	0	0	State-owned enterprises	1	Guangdong Province	9.244	8.469	1	Shenzhen City
000032	1.12746e+09	1.48945e+09	6.87788e+08	232864320	32	2010	C57	1993-09-26	1993-10-28	1993	17	21.1217	0.461773	0.032341	1.85795	8.8305e+06	0.0059287	48.4127	48.4127	1.49485e+09	0.19906	0.756962	0.178452	12	2.48491	Zhang Yongping	2	4	0	C5	2.96724e+09	2.96753e+09	21.8109	21.811	4	3.5	man	1	4	0	0	State-owned enterprises	1	Guangdong Province	9.835	8.907	1	Shenzhen City
000032	9.74489e+08	1.57422e+09	7.04717e+08	232864320	32	2011	C57	1993-09-26	1993-10-28	1993	18	21.177	0.447662	0.028511	1.81049	3.51969e+07	0.0223584	49.2203	49.2203	1.72203e+09	0.151976	0.61903	0.176473	10	2.30259	Zhang Yongping	2	4	0	C5	2.0436e+09	2.04369e+09	21.438	21.438	4	4	man	1	4	0	0	State-owned enterprises	1	Guangdong Province	9.888	8.868	1	Shenzhen City
000032	1.15083e+09	1692009584	6.4353e+08	232864320	32	2012	C39	1993-09-26	1993-10-28	1993	19	21.2492	0.380335	0.105781	1.61378	2.54532e+07	0.0150432	48.6554	48.6554	1.51687e+09	-0.119137	0.680156	0.131338	9	2.19722	Zhang Yongping	2	4	0	C3	2.34331e+09	2.34344e+09	21.5748	21.5749	3	3.25	man	1	3	0	0	State-owned enterprises	1	Guangdong Province	9.936	8.908	1	Shenzhen City
000032	9.80889e+08	1.50141e+09	4.86381e+08	232864320	32	2013	C39	1993-09-26	1993-10-28	1993	20	21.1297	0.32395	0.009998	1.47918	-5.45975e+07	-0.0363642	49.8411	49.8411	1.62544e+09	0.0715724	0.653313	0.154263	12	2.48491	Chen Xu	2	4	0	C3	2.50515e+09	2.50531e+09	21.6416	21.6417	5	4	man	1	5	0	0	State-owned enterprises	1	Guangdong Province	10.237	9.282	1	Shenzhen City	59.1385
000032	2.12908e+09	2.76692e+09	1.27483e+09	232864320	32	2014	C39	1993-09-26	1993-10-28	1993	21	21.741	0.460739	0.034649	1.85439	7.80439e+07	0.0282061	49.1159	49.1159	3.07082e+09	0.889225	0.769477	0.11318	13	2.56495	Zhou Jian		4	0	C3	3.83623e+09	3.83634e+09	22.0678	22.0678	5	5	man	1	5	0	0	State-owned enterprises	1	Guangdong Province	10.445	9.477	1	Shenzhen City	32.4155
000032	1.51946e+09	2.12574e+09	6.17238e+08	351878445	32	2015	F51	1993-09-26	1993-10-28	1993	22	21.4774	0.290364	0.023268	1.40917	3.34847e+08	0.15752	63.0696	63.0696	1.97006e+09	-0.358459	0.71479	0.144151	10	2.30259	Zhou Jian		4	0	F	7.08875e+09	9.62533e+09	22.6818	22.9877	4	4.25	man	1	4	0	0	State-owned enterprises	1	Guangdong Province	11.076	9.728	1	Shenzhen City	28.8164
000032	1.38504e+09	1.95542e+09	4.05788e+08	422254134	32	2016	F51	1993-09-26	1993-10-28	1993	23	21.3939	0.20752	0.0234	1.26186	7.85944e+07	0.0401932	63.4266	63.4266	1.9873e+09	0.00875448	0.708308	0.139666	12	2.48491	Zhou Jian	2	4	0	F	5.10469e+09	6.71426e+09	22.3534	22.6275	5	4.75	man	1	5	0	0	State-owned enterprises	1	Guangdong Province	10.49	9.639	1	Shenzhen City	26.0546
000032	1.40726e+09	1.92734e+09	3.58574e+08	422254134	32	2017	F51	1993-09-26	1993-10-28	1993	24	21.3794	0.186046	0.00678	1.22857	1.33792e+08	0.0694182	63.7029	63.7029	1.72106e+09	-0.133971	0.730159	0.181163	13	2.56495	Zhou Jian	2	4	0	F	3.7003e+09	4.60645e+09	22.0317	22.2507	5	5	man	1	5	0	0	State-owned enterprises	1	Guangdong Province	10.61	9.656	1	Shenzhen City	27.1366
000032	1.61687e+09	2.15338e+09	6.3726e+08	413219661	32	2018	F51	1993-09-26	1993-10-28	1993	25	21.4903	0.295935	0.051905	1.42032	2.06095e+08	0.0957075	64.1436	64.1436	1.60067e+09	-0.0699517	0.75085	0.221546	9	2.19722	Zhou Jian	2	4	0	F	3.08976e+09	3.53806e+09	21.8514	21.9868	5	5	man	1	5	0	0	State-owned enterprises	1	Guangdong Province	10.854	9.746	1	Shenzhen City	26.8592
000032	1.80137e+09	2.34226e+09	6.84e+08	413219661	32	2019	F51	1993-09-26	1993-10-28	1993	26	21.5744	0.292026	0.067363	1.41248	7.36834e+07	0.0314582	64.6152	64.6152	1.50113e+09	-0.0621904	0.769073	0.245368	12	2.48491	Song Jian	2		0	F	6.532e+09	6.55172e+09	22.6	22.603	5	5	man	1	5			State-owned enterprises	1	Guangdong Province	11.342	10.153	1	Shenzhen City	26.8829
000032	1.78826e+09	2.58577e+09	7.78208e+08	413219661	32	2020	F51	1993-09-26	1993-10-28	1993	27	21.6733	0.300958	0.073083	1.43053	-1.25268e+08	-0.0484453	63.9975	63.9975	1.5208e+09	0.0131093	0.69158	0.246035	12	2.48491	Liu Guilin	2	4	0	F	8.15055e+09	8.17484e+09	22.8214	22.8243	5	5	man	1	5	0	0	State-owned enterprises	1	Guangdong Province	11.673	10.477	1	Shenzhen City	18.7978
000032	3.439e+10	4.41302e+10	3.46446e+10	1138744840	32	2021	E49	1993-09-26	1993-10-28	1993	28	24.5104	0.785055	0.025106	4.65235	9.40107e+07	0.0021303	51.0164	51.0164	4.27036e+10	1.9791	0.779286	0.119241	15	2.70805	Liu Guilin	2	4	0	E	4.92318e+10	5.82622e+10	24.6198	24.7882	4	4.75	man	1	4	0	0	State-owned enterprises	1	Guangdong Province	12.014	11.456	1	Shenzhen City	17.5918
000032	4.23093e+10	5.28404e+10	4.27144e+10	1137959234	32	2022	E49	1993-09-26	1993-10-28	1993	29	24.6905	0.808366	0.013504	5.21829	-2.46859e+08	-0.00467179	50.1549	50.1549	5.10519e+10	0.195494	0.8007	0.114082	9	2.19722	Liu Guilin	2		0	E	6.0095e+10	6.56443e+10	24.8192	24.9075	4	5						State-owned enterprises	1	Guangdong Province			0	Shenzhen City	18.2111
000034	1.48681e+08	2.07619e+08	1.22314e+08	357973531	34	2011	M	1993-12-18	1994-05-09	1993	18	19.1512	0.589127	0.079965	2.43384	8.92765e+06	0.0430001	42.2928	42.2928	4.33687e+08	0.0783867	0.716122	0.150347	7	1.94591	Yan Qun	1	1	0	M	1.45623e+09	1.52199e+09	21.0991	21.1433	4	4	man	1	4	1	4	Private	0	Guangdong Province	9.888	8.868	1	Shenzhen City
000034	1.09858e+08	1.93552e+08	1.04232e+08	357973531	34	2012	S90	1993-12-18	1994-05-09	1993	19	19.0811	0.538522	0.020743	2.16695	-7.97486e+06	-0.0412026	40.9251	40.9251	4.57289e+08	0.0544208	0.567589	0.132307	7	1.94591	Yan Qun	1	1	0	S	1.49616e+09	1.56476e+09	21.1262	21.171	4	4	man	1	4	1	4	Private	0	Guangdong Province	9.936	8.908	1	Shenzhen City
000034	2.72596e+08	3.78211e+08	2.72124e+08	357973531	34	2013	S90	1993-12-18	1994-05-09	1993	20	19.751	0.719504	0.044332	3.56511	7.25442e+06	0.0191809	40.9251	40.9251	5.33059e+08	0.165694	0.720752	0.119255	9	2.19722	Yan Qun	1	1	0	S	1.7091e+09	1.77919e+09	21.2592	21.2994	5	4.75	man	1	5	1	5	Private	0	Guangdong Province	10.237	9.282	1	Shenzhen City	59.1385
000034	2.60384e+08	4.61668e+08	2.96031e+08	357973531	34	2014	S90	1993-12-18	1994-05-09	1993	21	19.9504	0.641221	0.13315	2.78723	-2.81531e+07	-0.0609814	39.2629	39.2629	5.09056e+08	-0.0450286	0.564007	0.124846	9	2.19722	Yan Qun	1	1	0	S	2.63036e+09	2.74457e+09	21.6904	21.7329	5	4.75	man	1	5	1	5	Private	0	Guangdong Province	10.445	9.477	1	Shenzhen City	32.4155
000034	3.43847e+08	4.48008e+08	2.61008e+08	357973531	34	2015	S90	1993-12-18	1994-05-09	1993	22	19.9203	0.582597	0.047685	2.39577	-1.35024e+07	-0.0301386	38.3156	38.3156	4.58063e+08	-0.10017	0.7675	0.106973	8	2.07944	Yan Qun	1	1	0	S	9.77496e+09	1.02664e+10	23.0031	23.0521	5	5	man	1	5	1	5	Private	0	Guangdong Province	11.076	9.728	1	Shenzhen City	28.8164
000034	1.56079e+10	1.70372e+10	1.43865e+10	654070434	34	2016	F51	1993-12-18	1994-05-09	1993	23	23.5587	0.844418	0.023641	6.42749	3.45882e+08	0.0203016	54.4428	54.4428	4.05311e+10	3.23107	0.916109	0.048774	13	2.56495	Guo Wei	2	4	0	F	2.35763e+10	2.89853e+10	23.8835	24.0901	4	4.75	man	1	4	0	0	Private	0	Guangdong Province	10.49	9.639	1	Shenzhen City	26.0546
000034	2.03013e+10	2.59855e+10	2.2139e+10	654070434	34	2018	F51	1993-12-18	1994-05-09	1993	25	23.9808	0.851975	0.019858	6.75563	3.6054e+08	0.0138747	54.4428	54.4428	8.18581e+10	0.315708	0.781256	0.040271	9	2.19722	Guo Wei	1	4	0	F	2.8695e+10	3.09362e+10	24.08	24.1552	3	3.75	man	1	3	0	0	Private	0	Guangdong Province	10.854	9.746	1	Shenzhen City	26.8592
000034	2.33555e+10	2.94209e+10	2.5046e+10	654070434	34	2019	F51	1993-12-18	1994-05-09	1993	26	24.105	0.851301	0.023849	6.72498	1.49963e+09	0.0509715	50.2084	50.2084	8.68034e+10	0.0604134	0.79384	0.040168	9	2.19722	Guo Wei	1	4	0	F	3.57531e+10	3.80293e+10	24.2999	24.3616	3	2.75	man	1	3	0	0	Private	0	Guangdong Province	11.342	10.153	1	Shenzhen City	26.8829
000034	2.41124e+10	3.06896e+10	2.59868e+10	659560727	34	2020	F51	1993-12-18	1994-05-09	1993	27	24.1472	0.846763	0.020336	6.52583	1.45692e+09	0.0474728	44.9926	44.9926	9.20604e+10	0.0605629	0.785686	0.039048	7	1.94591	Guo Wei	1	4	0	F	3.78176e+10	4.0141e+10	24.356	24.4157	4	3.5	man	1	4	0	0	Private	0	Guangdong Province	11.673	10.477	1	Shenzhen City	18.7978
000034	3.23326e+10	3.89534e+10	3.2337e+10	660723186	34	2021	F51	1993-12-18	1994-05-09	1993	28	24.3856	0.830145	0.006412	5.88739	-1.56128e+08	-0.00400806	44.9134	44.9134	1.22385e+11	0.329397	0.830034	0.03348	9	2.19722	Guo Wei	1	4	0	F	4.20884e+10	4.27962e+10	24.463	24.4797	4	4	man	1	4	0	0	Private	0	Guangdong Province	12.014	11.456	1	Shenzhen City	17.5918
000034	3.24713e+10	4.0216e+10	3.19961e+10	668456346	34	2022	F51	1993-12-18	1994-05-09	1993	29	24.4175	0.795604	0.025761	4.89247	8.36466e+08	0.0207993	41.0583	41.0583	1.1588e+11	-0.0531508	0.807421	0.039239	8	2.07944	Guo Wei	1		0	F	4.55028e+10	4.6662e+10	24.541	24.5662	4	4.5						Private	0	Guangdong Province			0	Shenzhen City	18.2111
000035	8.64197e+08	3.27229e+09	1.6501e+09	356180613	35	2014	N77	1994-01-08	1994-04-08	1994	20	21.9088	0.504266	0.053484	2.01721	7.3449e+07	0.0224458	53.0055	53.0055	5.509e+08	2.57337	0.264096	0.517705	14	2.63906	Yan Shengjun	2	3	0	N	5.1657e+09	9.47779e+09	22.3653	22.9722	3	2.75	man	1	3	1	3	Private	0	Jiangsu Province	10.733	9.477	1	Nantong City
000035	682685981	4.39902e+09	2.54865e+09	356180613	35	2015	N77	1994-01-08	1994-04-08	1994	21	22.2046	0.579366	0.051874	2.37737	1.57647e+08	0.0358367	51.4659	51.4659	8.25399e+08	0.498273	0.15519	0.494771	8	2.07944	Yan Shengjun	2	3	0	N	9.38774e+09	1.20546e+10	22.9627	23.2127	5	4.5	man	1	5	1	5	Private	0	Jiangsu Province	10.578	9.728	1	Nantong City
000035	7.89094e+08	5.99849e+09	3.93603e+09	356180613	35	2016	N77	1994-01-08	1994-04-08	1994	22	22.5148	0.65617	0.035296	2.90841	2.25475e+08	0.0375886	52.9187	52.9187	9.805e+08	0.18791	0.131549	0.448436	8	2.07944	Yan Shengjun	2	3	0	N	1.06204e+10	1.30518e+10	23.086	23.2922	5	5	man	1	5	1	5	Private	0	Jiangsu Province	9.639	9.639	1	Nantong City
000035	1.79242e+09	8.80891e+09	5.5144e+09	356180613	35	2018	N77	1994-01-08	1994-04-08	1994	24	22.899	0.626002	0.025236	2.67381	2.09787e+08	0.0238153	48.7309	48.7309	1.84688e+09	0.145841	0.203478	0.363827	7	1.94591	Yan Shengjun	2	3	0	N	1.23477e+10	1.25423e+10	23.2367	23.2524	5	5.25	man	1	5	1	5	Private	0	Jiangsu Province	9.746	9.746	0	Nantong City
000035	1.20315e+10	4.72969e+10	3.55934e+10	356180613	35	2019	N77	1994-01-08	1994-04-08	1994	25	24.5797	0.752553	0.016271	4.04127	2.4002e+09	0.0507474	36.0771	36.0771	1.85871e+10	1.68158	0.254382	0.152443	7	1.94591	Yan Shengjun	2	1,3	0	N	4.92605e+10	5.11651e+10	24.6204	24.6583	5	5.75	man	1	5	1	5	Private	0	Jiangsu Province	11.494	10.153	1	Haian City
000035	1.26116e+10	5.03779e+10	3.78833e+10	356180613	35	2020	N77	1994-01-08	1994-04-08	1994	26	24.6428	0.751984	0.016446	4.03199	3.00657e+09	0.0596804	36.0771	36.0771	2.18675e+10	0.176488	0.250341	0.147257	9	2.19722	Yan Shengjun	2	1,3	0	N	4.83153e+10	4.82561e+10	24.601	24.5998	5	5	man	1	5	1	5	Private	0	Jiangsu Province	11.934	10.477	1	Haian City
000035	6.77726e+09	2.44994e+10	1.33475e+10	356180613	35	2021	N77	1994-01-08	1994-04-08	1994	27	23.9219	0.544809	0.035431	2.19688	2.52474e+09	0.103053	35.9622	35.9622	2.05927e+10	-0.0582975	0.276629	0.141282	7	1.94591	Yan Shengjun	2	1,3	0	N	2.84033e+10	2.85154e+10	24.0698	24.0737	5	5	man	1	5	1	5	Private	0	Jiangsu Province	12.39	11.456	1	Haian City
000035	5.96009e+09	2.64678e+10	1.60297e+10	356180613	35	2022	N77	1994-01-08	1994-04-08	1994	28	23.9992	0.60563	0.004595	2.53569	5.93887e+08	0.0224381	34.7588	34.7588	6.7067e+09	-0.611835	0.225183	0.196015	8	2.07944	Yan Shengjun	2		0	N	2.87594e+10	2.88252e+10	24.0822	24.0845	4	5.25								Jiangsu Province			0	Haian City
000037	2.08036e+09	4.9266e+09	2.8707e+09	602762596	37	2009	D0101	1994-04-19	1994-07-01	1994	15	22.3179	0.582695	0.02436	2.39633	3.48354e+08	0.0707088	61.4311	61.4311	1.86783e+09	-0.408269	0.422271	-0.036338	13	2.56495	Yang Haixian	2	4	0	D	6.3071e+09	6.30715e+09	22.5649	22.5649	3	3	man	1	3	0	0	State-owned enterprises	1	Guangdong Province	9.244	8.469	1	Shenzhen City
000037	2.51107e+09	5.27895e+09	3.3465e+09	602762596	37	2010	D0101	1994-04-19	1994-07-01	1994	16	22.387	0.633932	-0.023382	2.73173	2.58979e+07	0.00490589	57.9252	57.9252	1.60173e+09	-0.142464	0.475676	0.024365	12	2.48491	Yang Haixian	2	4	0	D	5.81696e+09	5.81698e+09	22.484	22.484	3	3	man	1	3	0	0	State-owned enterprises	1	Guangdong Province	9.835	8.907	1	Shenzhen City
000037	3.04411e+09	5.45275e+09	3.56494e+09	602762596	37	2011	D0101	1994-04-19	1994-07-01	1994	17	22.4194	0.653787	0.001656	2.8884	2.72285e+08	0.0499354	56.9752	56.9752	2.41582e+09	0.508255	0.55827	-0.004475	15	2.70805	Yang Haixian	2	4	0	D	5.22315e+09	5.22316e+09	22.3764	22.3764	2	2.25	man	1	2	0	0	State-owned enterprises	1	Guangdong Province	9.888	8.868	1	Shenzhen City
000037	3.30743e+09	5.53607e+09	3.81326e+09	602762596	37	2012	D44	1994-04-19	1994-07-01	1994	18	22.4346	0.688802	-0.04245	3.21339	1.06047e+08	0.0191557	56.5852	56.5852	1.26545e+09	-0.469177	0.597433	-0.004333	17	2.83321	Yang Haixian	2	4	0	D	5.75778e+09	5.75781e+09	22.4738	22.4738	4	3	man	1	4	0	0	State-owned enterprises	1	Guangdong Province	9.936	8.908	1	Shenzhen City
000037	3.32702e+09	5.44029e+09	3.64051e+09	602762596	37	2013	D44	1994-04-19	1994-07-01	1994	19	22.4171	0.669176	0.013488	3.02275	4.82279e+08	0.0886495	56.4234	56.4234	1.11043e+09	-0.122501	0.611552	-0.009868	15	2.70805	Yang Haixian	2	4	0	D	5.58578e+09	5.5858e+09	22.4435	22.4435	3	3	man	1	3	0	0	State-owned enterprises	1	Guangdong Province	10.237	9.282	1	Shenzhen City	59.1385
000037	3.0161e+09	5.05642e+09	3.67827e+09	602762596	37	2014	D44	1994-04-19	1994-07-01	1994	20	22.3439	0.727446	-0.083386	3.669	5.71264e+08	0.112978	49.7799	49.7799	1.2341e+09	0.111375	0.596489	-0.011648	20	2.99573	Yang Haixian	2	4	0	D	7.03107e+09	7.03118e+09	22.6736	22.6736	3	3	man	1	3	0	0	State-owned enterprises	1	Guangdong Province	10.445	9.477	1	Shenzhen City	32.4155
000037	2.74127e+09	4.57985e+09	4.03094e+09	602762596	37	2015	D44	1994-04-19	1994-07-01	1994	21	22.2449	0.880147	-0.181081	8.34353	3.86452e+08	0.0843808	41.0588	41.0588	1.34502e+09	0.0898765	0.598549	-0.07042	18	2.89037	Yang Haixian	2	4	0	D	9.75911e+09	9.75927e+09	23.0015	23.0015	3	3	man	1	3	0	0	State-owned enterprises	1	Guangdong Province	11.076	9.728	1	Shenzhen City	28.8164
000037	1.24623e+09	2.8838e+09	8.59458e+08	602762596	37	2017	D44	1994-04-19	1994-07-01	1994	23	21.7824	0.298029	0.000131	1.42456	1.968e+08	0.0682431	40.8617	40.8617	2.04577e+09	0.299651	0.432148	0.083687	19	2.89037	Li Xinwei	2	4	0	D	4.09307e+09	4.09312e+09	22.1326	22.1326	3	3	man	1	3	0	0	State-owned enterprises	1	Guangdong Province	10.61	9.656	1	Shenzhen City	27.1366
000037	1.66692e+09	3.30715e+09	1.27035e+09	602762596	37	2018	D44	1994-04-19	1994-07-01	1994	24	21.9194	0.384122	0.003765	1.6237	2.36563e+08	0.0715309	40.9814	40.9814	1884937109	-0.0786159	0.504034	0.070445	9	2.19722	Li Xinwei	2	4	0	D	3.51005e+09	3.51007e+09	21.9789	21.9789	3	3	man	1	3	0	0	State-owned enterprises	1	Guangdong Province	10.854	9.746	1	Shenzhen City	26.8592
000037	1.62361e+09	3.21926e+09	1.15677e+09	602762596	37	2019	D44	1994-04-19	1994-07-01	1994	25	21.8924	0.359328	0.007981	1.56086	2.02944e+08	0.0630405	42.2535	42.2535	1.22258e+09	-0.351396	0.504343	0.131412	12	2.48491	Li Xinwei	2	4	0	D	6.46546e+09	6.46559e+09	22.5897	22.5898	3	3	man	1	3	0	0	State-owned enterprises	1	Guangdong Province	11.342	10.153	1	Shenzhen City	26.8829
000037	1.93523e+09	3.02083e+09	9.33088e+08	602762596	37	2020	D44	1994-04-19	1994-07-01	1994	26	21.8288	0.308885	0.022485	1.44694	2.60725e+08	0.0863092	41.9996	41.9996	9.85254e+08	-0.194118	0.640628	0.193585	9	2.19722	Li Xinwei	2	4	0	D	5.53099e+09	5.5311e+09	22.4336	22.4337	3	3	man	1	3	0	0	State-owned enterprises	1	Guangdong Province	11.673	10.477	1	Shenzhen City	18.7978
000037	1.90776e+09	2.79e+09	1.21166e+09	602762596	37	2021	D44	1994-04-19	1994-07-01	1994	27	21.7493	0.434287	-0.182581	1.76768	-3.92583e+07	-0.0140711	41.9181	41.9181	7.57176e+08	-0.231492	0.683783	-0.043534	12	2.48491	Li Xinwei	2	4	0	D	4.48992e+09	4.48999e+09	22.2251	22.2251	4	3.75	man	1	4	0	0	State-owned enterprises	1	Guangdong Province	12.014	11.456	1	Shenzhen City	17.5918
000037	1.58885e+09	2.60622e+09	1.2134e+09	602762596	37	2022	D44	1994-04-19	1994-07-01	1994	28	21.6812	0.465578	-0.071185	1.87118	2.07168e+08	0.0794901	41.8349	41.8349	6.94228e+08	-0.0831354	0.609639	-0.075008	11	2.3979	Kong Guoliang	2		0	D	4.5418e+09	4.54188e+09	22.2366	22.2366	4	3.5						State-owned enterprises	1	Guangdong Province			0	Shenzhen City	18.2111
000038	3.53552e+09	6.39362e+09	1279704305	326735887	38	2016	L72	1994-02-02	1994-08-08	1994	22	22.5786	0.200153	0.037612	1.25024	3.55918e+08	0.0556676	71.6417	71.6417	1.0292e+09	2.36965	0.552975	0.400779	12	2.48491	Guan Chen	2	4	0	L	7.55191e+09	1.64239e+10	22.7451	23.522	3	3	woman	0	0	0	0	Private	0	Guangdong Province	10.49	9.639	1	Shenzhen City	26.0546
000038	3.25786e+09	5.77193e+09	3.75061e+08	522777419	38	2017	L72	1994-02-02	1994-08-08	1994	23	22.4763	0.0649803	0.06209	1.0695	-7.39133e+07	-0.0128056	70.9597	70.9597	1.51037e+09	0.46752	0.564432	0.337875	11	2.3979	Hao Liang	2	4	0	L	6.59561e+09	1.12331e+10	22.6097	23.1421	3	2.75	man	1	3	0	0	Private	0	Guangdong Province	10.61	9.656	1	Shenzhen City	27.1366
000038	2.63179e+09	3.03379e+09	4.04635e+08	522777419	38	2018	L72	1994-02-02	1994-08-08	1994	24	21.8331	0.133376	-0.518949	1.1539	-6.49887e+08	-0.14587	69.0294	69.0294	2.56933e+09	0.701132	0.867493	0.074661	12	2.48491				0	L	4.42399e+09	7.07527e+09	22.2103	22.6799	2	2.25						Private	0	Guangdong Province	10.854	9.746	1	Shenzhen City	26.8592
000038	1.89193e+09	2.91716e+09	1.63232e+08	522777419	38	2019	L72	1994-02-02	1994-08-08	1994	25	21.7939	0.0633296	0.042475	1.06154	-5.77483e+08	-0.139126	65.1911	65.1911	1.83485e+09	-0.285867	0.64855	0.08182	13	2.56495	Shi Lijun	1	4	0	L	4.44472e+09	6.35814e+09	22.215	22.573	1	1.25	man	1	1	0	0	Private	0	Guangdong Province	11.342	10.153	1	Shenzhen City	26.8829
000038	1.74775e+09	3.2385e+09	3.30381e+08	522777419	38	2020	L72	1994-02-02	1994-08-08	1994	26	21.8984	0.102017	0.02453	1.11361	-3.18834e+08	-0.0984512	63.6497	63.6497	2.13024e+09	0.160993	0.53968	0.088173	6	1.79176	Shi Lijun	1	4	0	L	4.20006e+09	5.34904e+09	22.1584	22.4002	1	1	man	1	1	0	0	Private	0	Guangdong Province	11.673	10.477	1	Shenzhen City	18.7978
000038	1.03051e+09	2.90064e+09	6.62433e+08	522777419	38	2021	L72	1994-02-02	1994-08-08	1994	27	21.7882	0.228375	-0.237097	1.29597	-2.53474e+08	-0.0873855	63.6497	63.6497	2.2591e+09	0.0604888	0.355271	0.111198	7	1.94591	Shi Lijun	1	4	0	L	3.92686e+09	5.15309e+09	22.0911	22.3629	3	2.5	man	1	3	0	0	Private	0	Guangdong Province	12.014	11.456	1	Shenzhen City	17.5918
000039	20535330000	37358383000	21531752000	2662396000	39	2009	C6920	1992-09-30	1994-03-23	1992	17	24.3438	0.576357	0.028928	2.36048	969685000	0.0259563	51.5782	51.5782	20475507000	-0.567364	0.549685	0.150118	8	2.07944	Fu Yuning	2	4	0	C6	4.99587e+10	4.99631e+10	24.6345	24.6346	5	5	man	1	5	0	0	State-owned enterprises	1	Guangdong Province	9.244	8.469	1	Shenzhen City
000039	33791508000	54130649000	34923949000	2662396000	39	2010	C6920	1992-09-30	1994-03-23	1992	18	24.7147	0.645179	0.052666	2.81832	1482901000	0.0273948	50.9846	50.9846	51768316000	1.5283	0.624258	0.157828	9	2.19722	Li Jianhong	2	4	0	C6	8.51459e+10	8.51557e+10	25.1676	25.1677	5	5	man	1	5	0	0	State-owned enterprises	1	Guangdong Province	9.835	8.907	1	Shenzhen City
000039	40727025000	64361714000	42748042000	2662396000	39	2011	C6920	1992-09-30	1994-03-23	1992	19	24.8878	0.664184	0.05685	2.97782	2254437000	0.0350276	51.7152	51.7152	64125053000	0.238693	0.632783	0.18558	9	2.19722	Li Jianhong	2	4	0	C6	6.88977e+10	6.88994e+10	24.9559	24.9559	5	5	man	1	5	0	0	State-owned enterprises	1	Guangdong Province	9.888	8.868	1	Shenzhen City
000039	38346189000	62992380000	40875223000	2662396000	39	2012	C33	1992-09-30	1994-03-23	1992	20	24.8663	0.648892	0.030645	2.84812	2242919000	0.0356062	71.7407	71.7407	54334057000	-0.152686	0.608743	0.179129	9	2.19722	Li Jianhong	2	4	0	C3	6.69614e+10	7.15726e+10	24.9274	24.994	5	5	man	1	5	0	0	State-owned enterprises	1	Guangdong Province	9.936	8.908	1	Shenzhen City
000039	41170602000	72605972000	48109844000	2662396000	39	2013	C33	1992-09-30	1994-03-23	1992	21	25.0083	0.662616	0.036285	2.96398	2749926000	0.0378747	72.5343	72.5343	57874411000	0.065159	0.567042	0.16643	12	2.48491	Li Jianhong	2	4	0	C3	7.95737e+10	8.7673e+10	25.0999	25.1969	5	5	man	1	5	0	0	State-owned enterprises	1	Guangdong Province	10.237	9.282	1	Shenzhen City	59.1385
000039	45172177000	87776181000	60494066000	2672629000	39	2014	C33	1992-09-30	1994-03-23	1992	22	25.1981	0.689185	0.034564	3.21735	6434477000	0.0733055	71.2656	71.2656	70070855000	0.21074	0.514629	0.161291	8	2.07944	Li Jianhong	2	3	0	C3	1.0228e+11	1.18998e+11	25.351	25.5024	3	3.75	man	1	3	1	3	State-owned enterprises	1	Guangdong Province	10.445	9.477	1	Shenzhen City	32.4155
000039	43530325000	106763171000	71268295000	2977820000	39	2015	C33	1992-09-30	1994-03-23	1992	23	25.3939	0.667536	0.02128	3.00785	-3610223000	-0.0338152	74.8537	74.8537	58685804000	-0.162479	0.407728	0.180701	8	2.07944	Wang Hong	2	4	0	C3	1.18208e+11	133802508406	25.4957	25.6196	5	4.75	man	1	5	0	0	State-owned enterprises	1	Guangdong Province	11.076	9.728	1	Shenzhen City	28.8164
000039	53352031000	124614748000	85479956000	2978577000	39	2016	C33	1992-09-30	1994-03-23	1992	24	25.5485	0.685954	0.005898	3.18424	2341619000	0.0187909	76.641	76.641	51111652000	-0.129063	0.428136	0.188404	11	2.3979	Wang Hong	2	4	0	C3	1.26483e+11	1.29027e+11	25.5634	25.5833	5	5	man	1	5	0	0	State-owned enterprises	1	Guangdong Province	10.49	9.639	1	Shenzhen City	26.0546
000039	59001923000	130604379000	87366945000	2982889000	39	2017	C33	1992-09-30	1994-03-23	1992	25	25.5954	0.668943	0.024183	3.02063	4275379000	0.0327353	76.7239	76.7239	76299930000	0.492809	0.451761	0.183581	9	2.19722	Wang Hong	2	4	0	C3	1.4118e+11	1.55526e+11	25.6733	25.7701	4	4.5	man	1	4	0	0	State-owned enterprises	1	Guangdong Province	10.61	9.656	1	Shenzhen City	27.1366
000039	81902959000	158883963000	106480975000	2984989000	39	2018	C33	1992-09-30	1994-03-23	1992	26	25.7914	0.670181	0.025606	3.03196	140732000	0.000885753	76.4379	76.4379	93497622000	0.225396	0.515489	0.148787	8	2.07944	Wang Hong	2	4	0	C3	1.50041e+11	1.38062e+11	25.7342	25.651	5	4.75	man	1	5	0	0	State-owned enterprises	1	Guangdong Province	10.854	9.746	1	Shenzhen City	26.8592
000039	90023127000	172107521000	117069543000	3584504000	39	2019	C33	1992-09-30	1994-03-23	1992	27	25.8714	0.680212	0.014585	3.12707	3538522000	0.0205599	76.5373	76.5373	85815341000	-0.0821655	0.523063	0.145192	11	2.3979	Wang Hong	2	4	0	C3	1.63674e+11	1.52269e+11	25.8211	25.7489	6	5.5	man	1	6	0	0	State-owned enterprises	1	Guangdong Province	11.342	10.153	1	Shenzhen City	26.8829
000039	67141741000	146211511000	92357667000	3595014000	39	2020	C33	1992-09-30	1994-03-23	1992	28	25.7083	0.631672	0.041117	2.71497	12810486000	0.0876161	75.9816	75.9816	94159083000	0.097229	0.45921	0.142782	10	2.30259	Mai Boliang	1	3	0	C3	1.46227e+11	1.46247e+11	25.7084	25.7086	6	5.5	man	1	6	1	6	State-owned enterprises	1	Guangdong Province	11.673	10.477	1	Shenzhen City	18.7978
000039	81457379000	154322501000	97342411000	3595014000	39	2021	C33	1992-09-30	1994-03-23	1992	29	25.7623	0.630773	0.054177	2.70836	20574655000	0.133322	73.8692	73.8692	163695980000	0.738504	0.527839	0.180334	10	2.30259	Mai Boliang	1	3	0	C3	1.56333e+11	1.59033e+11	25.7753	25.7924	5	5.5	man	1	5	1	5	State-owned enterprises	1	Guangdong Province	12.014	11.456	1	Shenzhen City	17.5918
000039	76984186000	145899949000	83243865000	5392521000	39	2022	C33	1992-09-30	1994-03-23	1992	30	25.7062	0.570554	0.031536	2.32858	14617466000	0.100188	72.3457	72.3457	141536654000	-0.135369	0.527651	0.152787	12	2.48491	Mai Boliang	1	3	0	C3	1.35362e+11	1.21207e+11	25.6312	25.5208	6	5.75	man	1	6	1	6	State-owned enterprises	1	Guangdong Province			0	Shenzhen City	18.2111
000040	1.77359e+09	2.83179e+09	1.81546e+09	469593364	40	2009	M	1994-06-15	1994-08-08	1994	15	21.7642	0.641099	0.017735	2.78629	2.18928e+08	0.0773108	40.0075	40.0075	6.96718e+08	1.18511	0.626313	0.331515	19	2.83321	Chen Taiquan	2	4	0	M	5.01737e+09	5.18714e+09	22.3362	22.3694	3	3.25	man	1	3	0	0	Private	0	Guangdong Province	9.244	8.469	1	Shenzhen City
000040	2.06217e+10	2.89035e+10	1.73441e+10	1337173272	40	2017	E48	1994-06-15	1994-08-08	1994	23	24.0872	0.600067	0.018681	2.50042	1.52748e+08	0.00528476	50.8555	50.8555	8.13103e+09	1.15477	0.713465	0.163567	11	2.3979	Zhu Shengli	1	3	0	E	3.44296e+10	3.61314e+10	24.2622	24.3104	4	3.75	man	1	4	1	4	Private	0	Guangdong Province	10.61	9.656	1	Shenzhen City	27.1366
000040	2.13672e+10	3.4423e+10	1.98519e+10	1486873870	40	2018	D44	1994-06-15	1994-08-08	1994	24	24.262	0.576703	0.032723	2.36241	-3.83326e+09	-0.111357	53.5955	53.5955	8.67629e+09	0.0670597	0.620723	0.141142	18	2.89037	Hou Jiwei	1	4	0	D	3.16981e+10	3.0602e+10	24.1795	24.1443	5	4.75	man	1	5	0	0	Private	0	Guangdong Province	10.854	9.746	1	Shenzhen City	26.8592
000040	1.70828e+10	3.09872e+10	1.74667e+10	1486873870	40	2019	D44	1994-06-15	1994-08-08	1994	25	24.1568	0.563673	-0.030888	2.29186	5.80381e+08	0.0187297	46.6307	46.6307	6.80576e+09	-0.215591	0.551284	0.128633	13	2.56495	Lu Zhaoyi	1	4	0	D	2.57775e+10	2.36818e+10	23.9728	23.888	4	4.25	man	1	4	0	0	Private	0	Guangdong Province	11.342	10.153	1	Shenzhen City	26.8829
000040	1.28739e+10	2.62012e+10	1.40059e+10	1486873870	40	2020	D44	1994-06-15	1994-08-08	1994	26	23.9891	0.534554	-0.039731	2.14848	5.47737e+08	0.0209051	44.2608	44.2608	3.47143e+09	-0.489928	0.491348	0.130886	12	2.48491	Wang Fumin	1	4	0	D	2.12049e+10	1.91951e+10	23.7775	23.6779	3	3.25	man	1	3	0	0	Private	0	Guangdong Province	11.673	10.477	1	Shenzhen City	18.7978
000040	1.28025e+10	26152927015	1.45709e+10	1486873870	40	2021	D44	1994-06-15	1994-08-08	1994	27	23.9872	0.557142	-0.023084	2.25806	2.57752e+08	0.00985556	43.3557	43.3557	3.87672e+09	0.116752	0.489524	0.17183	18	2.89037	Zhao Yanjun	1	4	0	D	2.20393e+10	2.03846e+10	23.8161	23.738	2	2	man	1	2	0	0	Private	0	Guangdong Province	12.014	11.456	1	Shenzhen City	17.5918
000040	1.26052e+10	2.54736e+10	1.42118e+10	1486873870	40	2022	D44	1994-06-15	1994-08-08	1994	28	23.9609	0.557906	-0.012115	2.26196	8.8112e+08	0.0345896	43.4185	43.4185	3.03621e+09	-0.216811	0.494833	0.166134	9	2.19722	Zhao Yanjun	1		0	D	2.13339e+10	1.96687e+10	23.7836	23.7023	4	3								Guangdong Province			0	Shenzhen City	18.2111
000045	2.37332e+08	8.02563e+08	3.09317e+08	245124000	45	2009	C11	1994-08-06	1994-08-15	1994	15	20.5033	0.385411	0.047368	1.6271	4.73397e+07	0.0589856	60.9447	60.9447	4.88073e+08	0.340296	0.295718	0.178597	7	1.94591	Wang Bin	2	4	0	C1	3.274e+09	3.27544e+09	21.9093	21.9097	4	4	man	1	4	0	0	State-owned enterprises	1	Guangdong Province	9.244	8.469	1	Shenzhen City
000045	9.7627e+08	1.65542e+09	3.09453e+08	336521849	45	2010	C11	1994-08-06	1994-08-15	1994	16	21.2273	0.186933	0.024591	1.22991	5.68938e+07	0.0343681	68.882	68.882	6.37802e+08	0.306774	0.589741	0.172534	9	2.19722	Wang Bin	2	4	0	C1	4.21911e+09	5.3406e+09	22.1629	22.3986	4	4	man	1	4	0	0	State-owned enterprises	1	Guangdong Province	9.835	8.907	1	Shenzhen City
000045	641612198	1.80823e+09	4.38598e+08	336521849	45	2011	M	1994-08-06	1994-08-15	1994	17	21.3156	0.242557	0.027052	1.32023	2.7751e+07	0.0153471	62.4554	62.4554	7.12894e+08	0.117736	0.354829	0.170668	9	2.19722	Wang Bin	2	4	0	M	3.02689e+09	3.30901e+09	21.8308	21.9199	4	4	man	1	4	0	0	State-owned enterprises	1	Guangdong Province	9.888	8.868	1	Shenzhen City
000045	5.60537e+08	1.88066e+09	5.77649e+08	336521849	45	2012	F51	1994-08-06	1994-08-15	1994	18	21.3549	0.307152	-0.043064	1.44332	-1.55152e+08	-0.0824984	60.0216	60.0216	8.45114e+08	0.185471	0.298053	0.042649	9	2.19722	Wang Bin	2	4	0	F	2.4811e+09	2.62205e+09	21.632	21.6872	1	2.25	man	1	1	0	0	State-owned enterprises	1	Guangdong Province	9.936	8.908	1	Shenzhen City
000045	1.57811e+09	2.85176e+09	5.53913e+08	506521849	45	2013	F51	1994-08-06	1994-08-15	1994	19	21.7712	0.194236	0.016559	1.24106	-1.86726e+08	-0.0654775	60.6068	60.6068	1.1311e+09	0.338397	0.553381	0.038158	13	2.56495	Wang Bin	2	4	0	F	3.85401e+09	4.44307e+09	22.0724	22.2146	3	2.25	man	1	3	0	0	State-owned enterprises	1	Guangdong Province	10.237	9.282	1	Shenzhen City	59.1385
000045	1.61424e+09	2.82278e+09	6.26534e+08	506521849	45	2014	F51	1994-08-06	1994-08-15	1994	20	21.761	0.221956	-0.040241	1.28527	-4.87015e+07	-0.017253	52.4182	52.4182	1.21095e+09	0.0705986	0.571862	0.046417	9	2.19722	Wang Bin	2	4	0	F	4.90956e+09	5.17205e+09	22.3145	22.3665	4	3.25	man	1	4	0	0	State-owned enterprises	1	Guangdong Province	10.445	9.477	1	Shenzhen City	32.4155
000045	1.85954e+09	2.96939e+09	7.94825e+08	506521849	45	2015	C39	1994-08-06	1994-08-15	1994	21	21.8116	0.267673	0.002862	1.36551	3.95845e+07	0.0133308	54.8044	54.8044	1.22675e+09	0.0130428	0.626235	0.068666	10	2.30259	Zhu Jun	1	4	0	C3	7.0976e+09	7.60344e+09	22.683	22.7519	4	3.75	man	1	4	0	0	State-owned enterprises	1	Guangdong Province	11.076	9.728	1	Shenzhen City	28.8164
000045	2.9881e+09	4.11959e+09	6.79467e+08	506521849	45	2016	C39	1994-08-06	1994-08-15	1994	22	22.139	0.164936	-0.021184	1.19751	-5.52645e+07	-0.0134151	51.9015	51.9015	1.1982e+09	-0.0232701	0.72534	0.058476	8	2.07944	Zhu Jun	1	4	0	C3	7.40855e+09	7.40905e+09	22.7259	22.726	4	4	man	1	4	0	0	State-owned enterprises	1	Guangdong Province	10.49	9.639	1	Shenzhen City	26.0546
000045	2.86847e+09	4.19575e+09	6.72727e+08	511274149	45	2017	C39	1994-08-06	1994-08-15	1994	23	22.1573	0.160336	0.017556	1.19095	-2.85187e+07	-0.00679705	50.9447	50.9447	1.47555e+09	0.231468	0.683662	0.119239	13	2.56495	Zhu Jun	2	4	0	C3	5.4119e+09	5.4257e+09	22.4119	22.4144	4	4	man	1	4	0	0	State-owned enterprises	1	Guangdong Province	10.61	9.656	1	Shenzhen City	27.1366
000045	2.99453e+09	4.6192e+09	1.15972e+09	511274149	45	2018	C39	1994-08-06	1994-08-15	1994	24	22.2535	0.251066	-0.013488	1.33523	-4.60494e+08	-0.0996913	50.8921	50.8921	1.27236e+09	-0.137704	0.648278	0.102256	11	2.3979	Zhu Jun	2	4	0	C3	3.99877e+09	3.99405e+09	22.1093	22.1081	4	4	man	1	4	0	0	State-owned enterprises	1	Guangdong Province	10.854	9.746	1	Shenzhen City	26.8592
000045	2.22667e+09	4.5314e+09	6.76784e+08	509338429	45	2019	C39	1994-08-06	1994-08-15	1994	25	22.2343	0.149354	-0.004089	1.17558	3.83146e+08	0.0845535	50.9871	50.9871	2.15818e+09	0.69621	0.491388	0.085576	11	2.3979	Zhu Jun	2	4	0	C3	4.26906e+09	4.26872e+09	22.1747	22.1746	4	3.5	man	1	4	0	0	State-owned enterprises	1	Guangdong Province	11.342	10.153	1	Shenzhen City	26.8829
000045	2.21038e+09	4.96955e+09	1.07023e+09	507772279	45	2020	C39	1994-08-06	1994-08-15	1994	26	22.3266	0.215358	0.008753	1.27447	1.93093e+06	0.000388553	50.9589	50.9589	2.10896e+09	-0.0228063	0.444784	0.139721	13	2.56495	Zhu Jun	2	4	0	C3	4.48619e+09	4.48552e+09	22.2243	22.2241	4	4	man	1	4	0	0	State-owned enterprises	1	Guangdong Province	11.673	10.477	1	Shenzhen City	18.7978
000045	2.49958e+09	5.57259e+09	1.60876e+09	506521849	45	2021	C39	1994-08-06	1994-08-15	1994	27	22.4411	0.288691	0.013479	1.40586	-4.43698e+06	-0.000796215	52.1249	52.1249	2.29375e+09	0.087618	0.448549	0.188389	12	2.48491	Zhang Jian	2	4	0	C3	6.12601e+09	6.12613e+09	22.5358	22.5358	4	4	woman	0	0	0	0	State-owned enterprises	1	Guangdong Province	12.014	11.456	1	Shenzhen City	17.5918
000045	2.73397e+09	5.61714e+09	1.5861e+09	506521849	45	2022	C39	1994-08-06	1994-08-15	1994	28	22.4491	0.282367	0.019902	1.39347	4.90239e+08	0.0872755	51.9261	51.9261	2.83799e+09	0.237271	0.48672	0.16349	10	2.30259	Yin Kefei	2		0	C3	6.83246e+09	6.83268e+09	22.645	22.645	4	4						State-owned enterprises	1	Guangdong Province			0	Shenzhen City	18.2111
000048	6.45003e+08	1.21173e+09	7.17854e+08	390768671	48	2012	C13	1994-09-17	1994-11-01	1994	18	20.9153	0.592418	0.024975	2.4535	-2.51698e+07	-0.0207717	34.764	34.764	1.45335e+09	0.0929202	0.532298	0.105449	17	2.83321	Luo Aihua	1	1	0	C1	3.29569e+09	3.35554e+09	21.9159	21.9339	3	3.5	woman	0	0	1	3	Private	0	Guangdong Province	9.936	8.908	1	Shenzhen City
000048	6.33392e+08	1.33057e+09	8.46856e+08	390768671	48	2013	C13	1994-09-17	1994-11-01	1994	19	21.0089	0.636463	-0.007469	2.75075	-7.60037e+07	-0.0571214	33.9002	33.9002	1.56531e+09	0.0770309	0.476032	0.10858	11	2.3979	Luo Aihua	1	1	0	C1	5.08059e+09	5.1883e+09	22.3487	22.3697	2	2.25	woman	0	0	1	2	Private	0	Guangdong Province	10.237	9.282	1	Shenzhen City	59.1385
000048	1.29014e+09	1.98294e+09	1.37827e+09	390768671	48	2014	C13	1994-09-17	1994-11-01	1994	20	21.4078	0.695063	0.060601	3.27937	5.08303e+08	0.220557	48.5673	48.5673	2.14441e+09	0.369964	0.650622	0.248475	12	2.48491	Luo Aihua	2	1	0	C1	5.41026e+09	5.50869e+09	22.4116	22.4296	2	2	woman	0	0	1	2	Private	0	Guangdong Province	10.445	9.477	1	Shenzhen City	32.4155
000048	1.18073e+09	1.9408e+09	1.13846e+09	390768671	48	2015	C13	1994-09-17	1994-11-01	1994	21	21.3864	0.58659	0.108088	2.41891	3.1005e+08	0.159754	48.0742	48.0742	2.30202e+09	0.0734956	0.608371	0.314215	14	2.63906	Luo Aihua	2	1	0	C1	1.50606e+10	1.53624e+10	23.4353	23.4552	2	2	woman	0	0	1	2	Private	0	Guangdong Province	11.076	9.728	1	Shenzhen City	28.8164
000048	2.90423e+09	3.90478e+09	3.19603e+09	390768671	48	2017	C13	1994-09-17	1994-11-01	1994	23	22.0855	0.818492	-0.035535	5.5094	3.28718e+08	0.0841835	69.167	69.167	1.54961e+09	-0.00744057	0.743763	0.152532	11	2.3979	Luo Aihua	2	1	0	C1	1.09367e+10	1.10348e+10	23.1154	23.1243	3	2.5	woman	0	0	1	3	Private	0	Guangdong Province	10.61	9.656	1	Shenzhen City	27.1366
000048	5.30363e+09	6.47199e+09	4.09426e+09	402491731	48	2019	C13	1994-09-17	1994-11-01	1994	25	22.5907	0.632612	0.178963	2.72192	1.01381e+09	0.156646	78.097	78.097	4.91872e+09	0.431134	0.819474	0.524282	11	2.3979	Xiong Wei	2	4	0	C1	1.27992e+10	1.28002e+10	23.2726	23.2727	1	1	man	1	1	0	0	Private	0	Guangdong Province	11.342	10.153	1	Shenzhen City	26.8829
000048	6.78078e+09	9.90375e+09	7.12253e+09	402491731	48	2020	C13	1994-09-17	1994-11-01	1994	26	23.0162	0.719174	0.088624	3.56093	1.80606e+09	0.182361	79.0316	79.0316	4.0715e+09	-0.172244	0.684668	0.566485	13	2.56495	Xiong Wei	2	4	0	C1	1.63386e+10	1.63396e+10	23.5168	23.5169	1	1	man	1	1	0	0	Private	0	Guangdong Province	11.673	10.477	1	Shenzhen City	18.7978
000048	8.6171e+09	1.48326e+10	1.22734e+10	523239250	48	2021	C13	1994-09-17	1994-11-01	1994	27	23.4201	0.827464	0.026873	5.7959	2.64072e+09	0.178035	80.7455	80.7455	3.22147e+09	-0.208775	0.580959	0.504922	12	2.48491	Xiong Wei	2	4	0	C1	2.13307e+10	2.13307e+10	23.7834	23.7834	3	2.25	man	1	3	0	0	Private	0	Guangdong Province	12.014	11.456	1	Shenzhen City	17.5918
000048	9.38426e+09	1.7536e+10	1.48736e+10	523239250	48	2022	C13	1994-09-17	1994-11-01	1994	28	23.5875	0.848175	0.045398	6.58652	1.02117e+09	0.0582327	75.4908	75.4908	5.99566e+09	0.861153	0.535141	0.337351	14	2.63906	Xiong Wei	2	4	0	C1	2.42135e+10	2.42135e+10	23.9102	23.9102	3	3	man	1	3	0	0	Private	0	Guangdong Province			0	Shenzhen City	18.2111
000049	5.05674e+08	6.54664e+08	4.80752e+08	136829160	49	2009	C7615	1995-02-18	1995-03-20	1995	14	20.2996	0.734349	-0.060383	3.76434	1.38083e+07	0.0210922	51.8307	51.8307	9.16292e+08	0.155946	0.772418	0.120275	9	2.19722	Liu Qi	2	4	0	C7	1.32628e+09	1.94346e+09	21.0056	21.3877	3	3	man	1	3	0	0	State-owned enterprises	1	Guangdong Province	9.244	8.469	1	Shenzhen City
000049	6.99613e+08	8.50322e+08	5.72052e+08	136829160	49	2010	C7615	1995-02-18	1995-03-20	1995	15	20.5611	0.672747	0.103106	3.05574	7.77788e+07	0.0914699	49.7113	49.7113	1.31602e+09	0.436244	0.822762	0.205071	9	2.19722	Liu Qi	2	4	0	C7	4.171e+09	4.17203e+09	22.1514	22.1517	3	3.25	man	1	3	0	0	State-owned enterprises	1	Guangdong Province	9.835	8.907	1	Shenzhen City
000049	1.24089e+09	1.41929e+09	9.91893e+08	136829160	49	2011	C7615	1995-02-18	1995-03-20	1995	16	21.0734	0.698867	0.110642	3.3208	-9.36239e+06	-0.00659655	52.1842	52.1842	2.24632e+09	0.706906	0.874306	0.206468	9	2.19722	Liu Qi	2	4	0	C7	3.83856e+09	3.83931e+09	22.0684	22.0686	3	3	man	1	3	0	0	State-owned enterprises	1	Guangdong Province	9.888	8.868	1	Shenzhen City
000049	1.67317e+09	1.86127e+09	1.39706e+09	136829160	49	2012	C38	1995-02-18	1995-03-20	1995	17	21.3445	0.750595	0.091728	4.00954	3.42138e+08	0.18382	58.2601	58.2601	3.19523e+09	0.422429	0.898944	0.166411	9	2.19722	Liu Qi		4	0	C3	5.57992e+09	5.57992e+09	22.4424	22.4424	4	3.5	man	1	4	0	0	State-owned enterprises	1	Guangdong Province	9.936	8.908	1	Shenzhen City
000049	3.16859e+09	3.37109e+09	2.71872e+09	136829160	49	2013	C38	1995-02-18	1995-03-20	1995	18	21.9385	0.806481	0.081587	5.16744	5.50936e+07	0.0163429	56.8848	56.8848	4.4025e+09	0.377834	0.92933	0.145265	13	2.56495	Liu Qi	2	4	0	C3	1.23241e+10	1.23241e+10	23.2348	23.2348	3	3	man	1	3	0	0	State-owned enterprises	1	Guangdong Province	10.237	9.282	1	Shenzhen City	59.1385
000049	4.40933e+09	4.6756e+09	3.75712e+09	205243738	49	2014	C38	1995-02-18	1995-03-20	1995	19	22.2656	0.803558	0.066918	5.09057	1.488e+08	0.0318248	48.1415	48.1415	6.3896e+09	0.451357	0.94092	0.106943	12	2.48491	Liu Qi	2	4	0	C3	9.93906e+09	9.93906e+09	23.0197	23.0197	4	3.75	man	1	4	0	0	State-owned enterprises	1	Guangdong Province	10.445	9.477	1	Shenzhen City	32.4155
000049	3.01739e+09	3.40257e+09	2.20477e+09	205243738	49	2015	C38	1995-02-18	1995-03-20	1995	20	21.9478	0.647972	0.090548	2.84068	6.39846e+08	0.188048	53.2772	53.2772	8.43419e+09	0.319987	0.886796	0.08919	10	2.30259	Liu Qi	2	4	0	C3	1.38585e+10	1.38585e+10	23.3522	23.3522	4	4	man	1	4	0	0	State-owned enterprises	1	Guangdong Province	11.076	9.728	1	Shenzhen City	28.8164
000049	4.54474e+09	5.14579e+09	3.64569e+09	205243738	49	2016	C38	1995-02-18	1995-03-20	1995	21	22.3614	0.708479	0.067956	3.43029	8.55629e+07	0.0166277	53.2362	53.2362	8.72441e+09	0.0344108	0.883195	0.097084	9	2.19722	Liu Qi	2	4	0	C3	1.22762e+10	1.22762e+10	23.2309	23.2309	3	3.25	man	1	3	0	0	State-owned enterprises	1	Guangdong Province	10.49	9.639	1	Shenzhen City	26.0546
000049	6.46819e+09	7.61907e+09	5.80385e+09	205243738	49	2017	C38	1995-02-18	1995-03-20	1995	22	22.7539	0.761753	0.047745	4.19732	-4.17652e+08	-0.0548167	51.6712	51.6712	1.2486e+10	0.431154	0.848947	0.088006	9	2.19722	Liu Qi	2	4	0	C3	1.39294e+10	1.39294e+10	23.3573	23.3573	4	3.75	man	1	4	0	0	State-owned enterprises	1	Guangdong Province	10.61	9.656	1	Shenzhen City	27.1366
000049	7.64807e+09	8822025314	6.55738e+09	205243738	49	2018	C38	1995-02-18	1995-03-20	1995	23	22.9005	0.743297	0.05958	3.89555	1.22168e+08	0.0138481	51.8657	51.8657	1.72492e+10	0.381489	0.86693	0.081983	9	2.19722	Liu Qi	2	4	0	C3	1.24438e+10	1.24438e+10	23.2445	23.2445	4	4	man	1	4	0	0	State-owned enterprises	1	Guangdong Province	10.854	9.746	1	Shenzhen City	26.8592
000049	7.18953e+09	8.77016e+09	5.9089e+09	207197738	49	2019	C38	1995-02-18	1995-03-20	1995	24	22.8946	0.673751	0.076377	3.06515	1.59457e+09	0.181818	52.0379	52.0379	1.84427e+10	0.0691888	0.819773	0.083611	12	2.48491	Liu Qi	2	4	0	C3	1.42975e+10	1.43501e+10	23.3834	23.387	3	3.25	man	1	3	0	0	State-owned enterprises	1	Guangdong Province	11.342	10.153	1	Shenzhen City	26.8829
000049	7.17063e+09	9.03929e+09	6.21696e+09	207197738	49	2020	C38	1995-02-18	1995-03-20	1995	25	22.9248	0.687771	0.081895	3.20277	1282157891	0.141843	56.0977	56.0977	1.93978e+10	0.0517895	0.793274	0.086711	10	2.30259	Liu Qi	2	4	0	C3	2.01181e+10	2.02235e+10	23.7249	23.7301	3	3	man	1	3	0	0	State-owned enterprises	1	Guangdong Province	11.673	10.477	1	Shenzhen City	18.7978
000049	8.25105e+09	1.07769e+10	7.3476e+09	300298970	49	2021	C38	1995-02-18	1995-03-20	1995	26	23.1007	0.681789	0.073671	3.14257	4.8041e+08	0.0445776	49.6361	49.6361	1.94709e+10	0.00376485	0.765621	0.09365	11	2.3979	Liu Qi	2	4	0	C3	2.47767e+10	2.4861e+10	23.9332	23.9366	4	3.75	man	1	4	0	0	State-owned enterprises	1	Guangdong Province	12.014	11.456	1	Shenzhen City	17.5918
000049	8.64334e+09	1.25146e+10	8.29017e+09	299386862	49	2022	C38	1995-02-18	1995-03-20	1995	27	23.2502	0.662442	0.068109	2.96246	3.90934e+08	0.0312384	50.3337	50.3337	2.17491e+10	0.117009	0.690663	0.098524	9	2.19722	Liu Qi	2		0	C3	2.13044e+10	2.13075e+10	23.7822	23.7823	4	4						State-owned enterprises	1	Guangdong Province			0	Shenzhen City	18.2111
000050	1.88894e+09	6.47607e+09	4.37739e+09	574237500	50	2009	C5110	1983-11-08	1995-03-15	1983	24	22.5914	0.675933	-0.047853	3.08578	4.36078e+08	0.0673368	62.0006	62.0006	2.19045e+09	0.591603	0.29168	0.039711	9	2.19722	Wu Guangquan	2	4	0	C5	7.41116e+09	8.19607e+09	22.7263	22.8269	4	4	man	1	4	0	0	State-owned enterprises	1	Guangdong Province	9.244	8.469	1	Shenzhen City
000050	2332406290	7971514291	5480834561	574237500	50	2010	C5110	1983-11-08	1995-03-15	1983	25	22.7991	0.687553	0.017638	3.20054	355446353	0.0445896	59.3425	59.3425	3454211508	0.576943	0.292593	0.159357	8	2.07944	Wu Guangquan	2	4	0	C5	1.12883e+10	14071427561	23.147	23.3674	4	3.5	man	1	4	0	0	State-owned enterprises	1	Guangdong Province	9.835	8.907	1	Shenzhen City
000050	2375120640	8052164501	5133254608	574237500	50	2011	C5110	1983-11-08	1995-03-15	1983	26	22.8092	0.6375	0.031971	2.75862	532957245	0.0661881	58.9156	58.9156	4614967219	0.336041	0.294967	0.118679	7	1.94591	Wu Guangquan	2	4	0	C5	8.70499e+09	8705011858	22.8872	22.8872	4	4	man	1	4	0	0	State-owned enterprises	1	Guangdong Province	9.888	8.868	1	Shenzhen City
000050	2191280232	7803188441	4747076450	574237500	50	2012	C39	1983-11-08	1995-03-15	1983	26	22.7778	0.608351	0.017629	2.55331	816946079	0.104694	58.7959	58.7959	4333544367	-0.0609805	0.280819	0.143665	7	1.94591	Wu Guangquan	2	4	0	C3	9.28924e+09	9289295075	22.9521	22.9521	4	4	man	1	4	0	0	State-owned enterprises	1	Guangdong Province	9.936	8.908	1	Shenzhen City
000050	2814162375	7976761304	4691036842	574237500	50	2013	C39	1983-11-08	1995-03-15	1983	28	22.7998	0.588088	0.035796	2.4277	1421687316	0.178229	55.5613	55.5613	4519377681	0.0428825	0.352795	0.181448	12	2.48491	by radium	2	4	0	C3	1.11741e+10	11174178217	23.1369	23.1369	4	4	man	1	4	0	0	State-owned enterprises	1	Guangdong Province	10.237	9.282	1	Shenzhen City	59.1385
000050	5142728763	15692498583	7131382946	1131738475	50	2014	C39	1983-11-08	1995-03-15	1983	29	23.4764	0.454445	0.043774	1.833	1385683779	0.0883023	55.7967	55.7967	9322363339	1.06275	0.327719	0.186529	9	2.19722	by radium	2	4	0	C3	2.23508e+10	28815492127	23.8301	24.0842	4	4	man	1	4	0	0	State-owned enterprises	1	Guangdong Province	10.445	9.477	1	Shenzhen City	32.4155
000050	11219204620	21628692218	8380358043	1401098744	50	2015	C39	1983-11-08	1995-03-15	1983	29	23.7973	0.387465	0.025687	1.63256	4459078030	0.206165	55.7967	55.7967	10530002724	0.129542	0.518719	0.163369	10	2.30259	by radium	2	4	0	C3	3.05916e+10	3.23845e+10	24.144	24.2009	5	4.25	man	1	5	0	0	State-owned enterprises	1	Guangdong Province	11.076	9.728	1	Shenzhen City	28.8164
000050	1.12602e+10	2.96523e+10	1.51775e+10	1401098744	50	2017	C39	1983-11-08	1995-03-15	1983	32	24.1128	0.511848	0.027222	2.04854	1921203382	0.0647911	44.2602	44.2602	1.40125e+10	0.305096	0.379743	0.208493	11	2.3979	Chen Hongliang	2	4	0	C3	4.27923e+10	4.27931e+10	24.4796	24.4796	5	4.75	man	1	5	0	0	State-owned enterprises	1	Guangdong Province	10.61	9.656	1	Shenzhen City	27.1366
000050	1.45393e+10	6.0037e+10	3.40323e+10	2048123051	50	2018	C39	1983-11-08	1995-03-15	1983	33	24.8182	0.566855	0.016388	2.30869	3.56522e+09	0.0593837	56.3037	56.3037	2.89115e+10	1.06327	0.242173	0.151907	11	2.3979	Chen Hongliang	2	4	0	C3	5.59926e+10	5.41243e+10	24.7485	24.7146	5	5	man	1	5	0	0	State-owned enterprises	1	Guangdong Province	10.854	9.746	1	Shenzhen City	26.8592
000050	1.43967e+10	6.5451e+10	3.87438e+10	2048123051	50	2019	C39	1983-11-08	1995-03-15	1983	34	24.9046	0.591951	0.012672	2.45069	4.76066e+09	0.0727362	56.5625	56.5625	3.0282e+10	0.0474007	0.219962	0.168469	9	2.19722	Chen Hongliang	2	4	0	C3	7.13953e+10	7.21077e+10	24.9915	25.0014	4	4.25	man	1	4	0	0	State-owned enterprises	1	Guangdong Province	11.342	10.153	1	Shenzhen City	26.8829
000050	1.47204e+10	7.35578e+10	3.99895e+10	2457747661	50	2020	C39	1983-11-08	1995-03-15	1983	34	25.0213	0.543647	0.020046	2.19129	6.67688e+09	0.0907705	50.0218	50.0218	2.92327e+10	-0.0346485	0.20012	0.194283	11	2.3979	Chen Hongliang	2	4	0	C3	7.55364e+10	7.62167e+10	25.0479	25.0568	4	4	man	1	4	0	0	State-owned enterprises	1	Guangdong Province	11.673	10.477	1	Shenzhen City	18.7978
000050	1.72947e+10	8.04323e+10	4.55597e+10	2457747661	50	2021	C39	1983-11-08	1995-03-15	1983	35	25.1107	0.566435	0.019177	2.30646	5.053e+09	0.062823	50.0218	50.0218	3.18292e+10	0.0888206	0.215021	0.183381	16	2.77259	Peng Xuhui	2	4	0	C3	7.77383e+10	7.75596e+10	25.0766	25.0743	4	4	man	1	4	0	0	State-owned enterprises	1	Guangdong Province	12.014	11.456	1	Shenzhen City	17.5918
000050	2.2113e+10	8.09894e+10	5.0727e+10	2457747661	50	2022	C39	1983-11-08	1995-03-15	1983	36	25.1176	0.626341	0.001331	2.67624	3.9126e+09	0.0483101	50.0218	50.0218	3.14475e+10	-0.0119933	0.273035	0.129014	17	2.83321	Peng Xuhui	2	4	0	C3	7.23105e+10	7.20111e+10	25.0042	25.0001	5	4.75	man	1	5	0	0	State-owned enterprises	1	Guangdong Province			0	Shenzhen City	18.2111
000055	8.12324e+08	1.48281e+09	7.68404e+08	426786359	55	2009	C6930	1994-03-31	1995-11-29	1994	15	21.1172	0.518206	0.02491	2.07558	4.66989e+07	0.0314934	19.2775	19.2775	9.12979e+08	0.163445	0.547826	0.179496	7	1.94591	Xiong Jianming	1	1,2,3	0	C6	3.6908e+09	3.69132e+09	22.0291	22.0293	4	4	man	1	4	1	4	Private	0	Guangdong Province	9.244	8.469	1	Shenzhen City
000055	1.2593e+09	1.99116e+09	8.96833e+08	504606604	55	2010	C6930	1994-03-31	1995-11-29	1994	16	21.412	0.450407	0.02425	1.81953	-3.11873e+07	-0.0156629	17.2722	17.2722	1.16193e+09	0.272683	0.632444	0.17751	7	1.94591	Xiong Jianming	1	1,2,3	0	C6	4.26042e+09	4.63356e+09	22.1726	22.2566	4	4	man	1	4	1	4	Private	0	Guangdong Province	9.835	8.907	1	Shenzhen City
000055	1.3289e+09	2.16333e+09	1.01127e+09	756909905	55	2011	C6930	1994-03-31	1995-11-29	1994	17	21.4949	0.46746	0.027449	1.87779	-5.70455e+07	-0.0263694	16.0496	17.6575	1.34878e+09	0.160804	0.614284	0.193348	8	2.07944	Xiong Jianming	1	1,2,3	0	C6	3.22743e+09	3.22768e+09	21.895	21.895	5	4.75	man	1	5	1	5	Private	0	Guangdong Province	9.888	8.868	1	Shenzhen City
000055	1.40935e+09	2.3278e+09	1.16948e+09	756909905	55	2012	C33	1994-03-31	1995-11-29	1994	18	21.5682	0.502397	0.002768	2.00964	5.92621e+07	0.0254584	20.5494	20.5494	1.3979e+09	0.0364219	0.605443	0.180867	7	1.94591	Xiong Jianming	1	1,2,3	0	C3	3.71057e+09	3.71087e+09	22.0345	22.0345	5	5	man	1	5	1	5	Private	0	Guangdong Province	9.936	8.908	1	Shenzhen City
000055	1.77779e+09	2.59956e+09	1.38349e+09	756909905	55	2013	C33	1994-03-31	1995-11-29	1994	19	21.6786	0.5322	0.031313	2.13767	1.56545e+08	0.0602197	22.2575	22.2575	1.74762e+09	0.250175	0.683883	0.184394	7	1.94591	Xiong Jianming	1	1,2,3	0	C3	4.55223e+09	4.55538e+09	22.2389	22.2396	4	4.25	man	1	4	1	4	Private	0	Guangdong Province	10.237	9.282	1	Shenzhen City	59.1385
000055	2.71002e+09	3.66272e+09	2.36219e+09	756909905	55	2014	C33	1994-03-31	1995-11-29	1994	20	22.0215	0.644927	0.025306	2.81632	-5.57894e+08	-0.14677	23.2003	23.2003	1.93832e+09	0.109122	0.739893	0.179272	9	2.19722	Xiong Jianming	1	1,2,3	0	C3	7.95879e+09	7.96536e+09	22.7975	22.7984	4	4	man	1	4	1	4	Private	0	Guangdong Province	10.445	9.477	1	Shenzhen City	32.4155
000055	3.35961e+09	4.46415e+09	3.1301e+09	756909905	55	2015	C33	1994-03-31	1995-11-29	1994	21	22.2193	0.701165	0.015281	3.34633	-3.60115e+08	-0.0806683	24.6483	24.6483	2.55047e+09	0.31581	0.752575	0.148578	8	2.07944	Xiong Jianming	1	1,2,3	0	C3	1.12034e+10	1.12156e+10	23.1395	23.1406	4	4	man	1	4	1	4	Private	0	Guangdong Province	11.076	9.728	1	Shenzhen City	28.8164
000055	5.60133e+09	6.78705e+09	4.48474e+09	789094836	55	2016	C33	1994-03-31	1995-11-29	1994	22	22.6383	0.660779	0.096653	2.94793	4.65717e+08	0.0686185	25.8692	25.8692	4.20387e+09	0.648273	0.825296	0.382671	8	2.07944	Xiong Jianming	1	1,2,3	0	C3	1.25087e+10	1.28639e+10	23.2497	23.2777	3	3.25	man	1	3	1	3	Private	0	Guangdong Province	10.49	9.639	1	Shenzhen City	26.0546
000055	4.51549e+09	7.62542e+09	4.38648e+09	1183642254	55	2017	C33	1994-03-31	1995-11-29	1994	23	22.7548	0.575245	0.150949	2.3543	5.57833e+08	0.0731544	25.041	25.041	2.94747e+09	-0.298867	0.592163	0.32205	9	2.19722	Xiong Jianming	1	1,2,3	0	C3	1.04933e+10	1.0498e+10	23.074	23.0745	5	4.5	man	1	5	1	5	Private	0	Guangdong Province	10.61	9.656	1	Shenzhen City	27.1366
000055	4.33883e+09	1.06589e+10	5.46367e+09	1155481686	55	2018	C33	1994-03-31	1995-11-29	1994	24	23.0897	0.512594	0.204858	2.05168	3.87103e+08	0.0363175	24.9558	24.9558	3.04868e+09	0.0343377	0.407063	0.233128	7	1.94591	Xiong Jianming	1	1,2,3	0	C3	9.63392e+09	9.63321e+09	22.9886	22.9885	4	4.25	man	1	4	1	4	Private	0	Guangdong Province	10.854	9.746	1	Shenzhen City	26.8592
000055	4.70311e+09	1.137e+10	6.13876e+09	1123384189	55	2019	C33	1994-03-31	1995-11-29	1994	25	23.1542	0.53991	0.030498	2.17349	-5.28483e+06	-0.000464806	25.6653	25.6653	3.00575e+09	-0.0140817	0.413643	0.278324	7	1.94591	Xiong Jianming	1	1,2,3	0	C3	1.07291e+10	1.07294e+10	23.0962	23.0963	5	4.75	man	1	5	1	5	Private	0	Guangdong Province	11.342	10.153	1	Shenzhen City	26.8829
000055	5.1287e+09	1.18669e+10	6.41946e+09	1088278951	55	2020	C33	1994-03-31	1995-11-29	1994	26	23.197	0.540957	0.032172	2.17845	5.4871e+08	0.0462388	25.3554	25.3554	2.9793e+09	-0.00880085	0.432187	0.191612	9	2.19722	Xiong Jianming	1	1,2,3	0	C3	1.05009e+10	1.04997e+10	23.0747	23.0746	5	5	man	1	5	1	5	Private	0	Guangdong Province	11.673	10.477	1	Shenzhen City	18.7978
000055	5.00999e+09	1.22613e+10	6.67013e+09	1073874227	55	2021	C33	1994-03-31	1995-11-29	1994	27	23.2297	0.543997	0.018497	2.19297	-6.34253e+07	-0.00517279	26.2858	26.2858	3.55772e+09	0.194149	0.408601	0.223858	7	1.94591	Xiong Jianming	1	1,2,3	0	C3	1.08964e+10	1.08959e+10	23.1117	23.1116	5	5	man	1	5	1	5	Private	0	Guangdong Province	12.014	11.456	1	Shenzhen City	17.5918
000055	5.44999e+09	1.27452e+10	6.9248e+09	1073874227	55	2022	C33	1994-03-31	1995-11-29	1994	28	23.2684	0.543327	0.022452	2.18975	2.21212e+08	0.0173565	26.6098	26.6098	3.84698e+09	0.0813024	0.427612	0.241546	7	1.94591	Xiong Jianming	1	4	0	C3	1.08995e+10	1.08968e+10	23.112	23.1117	4	5.25	man	1	4	0	0	Private	0	Guangdong Province			0	Shenzhen City	18.2111
000056	1.37652e+09	1.45167e+09	1.31657e+09	220901184	56	2009	H11	1993-03-18	1995-10-30	1993	16	21.096	0.878914	-0.009324	8.18863	-2.86704e+07	-0.01975	40.8227	40.8227	2.2694e+07	-0.161137	0.926068	0.178406	8	2.07944	Li Jinquan	2	4	0	H	2.94438e+09	2.94742e+09	21.8032	21.8042	4	4	man	1	4	0	0	Private	0	Guangdong Province	9.244	8.469	1	Shenzhen City
000056	1.72886e+09	1.2457e+10	6.90204e+09	1175345368	56	2019	L72	1993-03-18	1995-10-30	1993	26	23.2455	0.554071	0.006123	2.24251	3.00987e+08	0.0241621	58.3371	58.3371	9.48964e+08	-0.000155223	0.138786	0.700564	11	2.3979	Zheng Kanghao	2	3	0	L	1.1251e+10	1.12343e+10	23.1437	23.1422	3	3.5	man	1	3	1	3	Private	0	Guangdong Province	11.342	10.153	1	Shenzhen City	26.8829
000056	1.16994e+09	1.17568e+10	6.92323e+09	1174528720	56	2020	L72	1993-03-18	1995-10-30	1993	27	23.1877	0.588872	-0.02719	2.43234	4.75412e+08	0.0404374	56.3245	56.3245	6.8573e+08	-0.277391	0.107262	0.650368	9	2.19722	Zheng Kanghao	2	3	0	L	1.00666e+10	1.00356e+10	23.0325	23.0294	2	2.5	man	1	2	1	2	Private	0	Guangdong Province	11.673	10.477	1	Shenzhen City	18.7978
000056	1.3179e+09	1.0926e+10	7.5415e+09	1174528720	56	2021	L72	1993-03-18	1995-10-30	1993	28	23.1144	0.690232	-0.115134	3.22822	4.08372e+08	0.037376	53.5029	53.5029	7.5441e+08	0.100157	0.12062	0.706054	9	2.19722	Zheng Kanghao	2	3	0	L	1.31259e+10	1.32071e+10	23.2979	23.304	3	2.25	man	1	3	1	3	Private	0	Guangdong Province	12.014	11.456	1	Shenzhen City	17.5918
000056	1.07016e+09	1.01326e+10	8.03325e+09	1174528720	56	2022	L72	1993-03-18	1995-10-30	1993	29	23.039	0.792816	-0.118479	4.82663	3.85288e+08	0.0380248	45.7093	45.7093	6.63175e+08	-0.120936	0.11411	0.68092	15	2.70805	Qiu Shanqin	2		0	L	1.2579e+10	1.26618e+10	23.2553	23.2619	2	1.5								Guangdong Province			0	Shenzhen City	18.2111
000058	8.69205e+08	1.7407e+09	3.68319e+08	784799010	58	2012	L72	1996-07-16	1996-07-22	1996	16	21.2776	0.211593	0.031747	1.26838	-4.59875e+07	-0.026419	34.9997	34.9997	4.63808e+08	0.0617228	0.499343	0.232766	9	2.19722	Wang Li	2	4	0	L	3.05887e+09	3.05895e+09	21.8413	21.8413	4	4	man	1	4	0	0	State-owned enterprises	1	Guangdong Province	9.936	8.908	1	Shenzhen City
000058	1.15764e+09	2.13494e+09	6.99132e+08	784799010	58	2013	L72	1996-07-16	1996-07-22	1996	17	21.4817	0.327471	0.034099	1.48693	-1.22531e+08	-0.057393	33.7828	33.7828	5.97358e+08	0.287944	0.542236	0.18573	11	2.3979	Wang Li	2	4	0	L	3.89279e+09	3.8929e+09	22.0824	22.0824	3	3.25	man	1	3	0	0	State-owned enterprises	1	Guangdong Province	10.237	9.282	1	Shenzhen City	59.1385
000058	1.51083e+09	2.65972e+09	1.16435e+09	784799010	58	2014	L72	1996-07-16	1996-07-22	1996	18	21.7015	0.437771	0.02958	1.77864	-4.27934e+08	-0.14677	33.5021	33.5021	6.81344e+08	0.140595	0.568042	0.176709	9	2.19722	Wang Li	2	4	0	L	5.51724e+09	5.51737e+09	22.4311	22.4312	4	3.75	man	1	4	0	0	State-owned enterprises	1	Guangdong Province	10.445	9.477	1	Shenzhen City	32.4155
000058	1.25481e+09	2.54828e+09	7.89768e+08	784799010	58	2016	L72	1996-07-16	1996-07-22	1996	20	21.6587	0.309922	0.055814	1.44911	-1.2003e+08	-0.0471025	32.6037	32.6037	6.72384e+08	-0.0932519	0.492413	0.139637	12	2.48491	Wang Li	2	4	0	L	7.81827e+09	7.81895e+09	22.7797	22.7798	4	4	man	1	4	0	0	State-owned enterprises	1	Guangdong Province	10.49	9.639	1	Shenzhen City	26.0546
000058	5.26087e+09	6.99259e+09	4.41167e+09	1235656249	58	2017	L72	1996-07-16	1996-07-22	1996	21	22.6681	0.630906	0.04405	2.70934	5.07387e+08	0.0725606	58.0725	58.0725	1.98131e+09	1.94669	0.752349	0.294154	11	2.3979	Wang Bao	2	4	0	L	1.00983e+10	1.2494e+10	23.0356	23.2485	3	3.25	man	1	3	0	0	State-owned enterprises	1	Guangdong Province	10.61	9.656	1	Shenzhen City	27.1366
000058	5.06857e+09	7.12801e+09	4.67816e+09	1235656249	58	2018	L72	1996-07-16	1996-07-22	1996	22	22.6873	0.656307	0.003303	2.90957	1.67674e+08	0.0235233	57.9537	57.9537	1.60579e+09	-0.189531	0.711078	0.338399	12	2.48491	Chen Huijie		4	0	L	9.35697e+09	1.1147e+10	22.9594	23.1344	4	3.75	man	1	4	0	0	State-owned enterprises	1	Guangdong Province	10.854	9.746	1	Shenzhen City	26.8592
000058	4.21496e+09	6.1906e+09	3.68001e+09	1235656249	58	2019	L72	1996-07-16	1996-07-22	1996	23	22.5463	0.594452	0.016665	2.4658	4.30499e+08	0.0695408	57.9696	57.9696	1.49323e+09	-0.0700964	0.680864	0.340055	15	2.70805	Zhang liang	2	4	0	L	9.12294e+09	1.15225e+10	22.9341	23.1676	4	4	man	1	4	0	0	State-owned enterprises	1	Guangdong Province	11.342	10.153	1	Shenzhen City	26.8829
000058	3.90041e+09	5.83098e+09	3.34959e+09	1235656249	58	2020	L72	1996-07-16	1996-07-22	1996	24	22.4865	0.574448	0.005176	2.34989	2.43544e+08	0.0417673	58.7639	58.7639	1.40367e+09	-0.0599786	0.668912	0.298402	9	2.19722	Zhang liang	2	4	0	L	8.3515e+09	1.04765e+10	22.8457	23.0724	4	4	man	1	4	0	0	State-owned enterprises	1	Guangdong Province	11.673	10.477	1	Shenzhen City	18.7978
000058	3.60311e+09	5.63237e+09	3.05917e+09	1235656249	58	2021	L72	1996-07-16	1996-07-22	1996	25	22.4518	0.54314	0.017546	2.18886	7.5403e+08	0.133874	58.2614	58.2614	1.99465e+09	0.421032	0.639715	0.217251	11	2.3979	Zhang liang	2	4	0	L	8.02386e+09	1.01199e+10	22.8057	23.0378	3	3.25	man	1	3	0	0	State-owned enterprises	1	Guangdong Province	12.014	11.456	1	Shenzhen City	17.5918
000058	3.36928e+09	5.31874e+09	2.86651e+09	1231200672	58	2022	L72	1996-07-16	1996-07-22	1996	26	22.3945	0.538946	0.00753	2.16894	2.22483e+08	0.0418301	58.1583	58.1583	1.8288e+09	-0.083147	0.633474	0.156227	10	2.30259	Zhang liang	2		0	L	1.10771e+10	1.1078e+10	23.1281	23.1282	4	4						State-owned enterprises	1	Guangdong Province			0	Shenzhen City	18.2111
000059	5.58631e+09	2.20538e+10	1.54966e+10	1200506367	59	2009	C4105	1997-01-18	1997-01-30	1997	12	23.8168	0.702672	0.009402	3.36329	3.93103e+08	0.0178247	57.067	57.067	2.8855e+09	-0.213504	0.253303	0.335601	9	2.19722	Feng Enliang	2	4	0	C4	2.8127e+10	2.94465e+10	24.06	24.1058	5	4.25	man	1	5	0	0	State-owned enterprises	1	Liaoning Province	8.463	8.469	0	Panjin City
000059	7.51207e+09	2.65364e+10	1.99191e+10	1200506367	59	2010	C4105	1997-01-18	1997-01-30	1997	13	24.0018	0.750634	0.015551	4.01016	1.48134e+09	0.0558229	55.4441	55.4441	2.39273e+10	2.68032	0.283085	0.164791	9	2.19722	Liu Yunwen	2	4	0	C4	3.25306e+10	3.3833e+10	24.2054	24.2447	5	5	man	1	5	0	0	State-owned enterprises	1	Liaoning Province	8.539	8.907	0	Panjin City
000059	8.12988e+09	2.85364e+10	2.099e+10	1200506367	59	2011	C4105	1997-01-18	1997-01-30	1997	14	24.0744	0.735552	0.029506	3.78146	3.19678e+09	0.112025	55.1218	55.1218	3.7557e+10	0.569629	0.284895	0.14331	9	2.19722	Liu Yunwen	2	2	0	C4	3.01138e+10	3.01138e+10	24.1283	24.1283	5	5	man	1	5	1	5	State-owned enterprises	1	Liaoning Province	8.161	8.868	0	Panjin City
000059	1.20165e+10	3.27533e+10	2.53648e+10	1200506367	59	2012	C25	1997-01-18	1997-01-30	1997	15	24.2123	0.774421	0.000609	4.43304	-2.10348e+09	-0.0642221	54.6526	54.6526	3.60087e+10	-0.0412262	0.366878	0.120327	9	2.19722	Liu Yunwen	2	2	0	C2	3.35403e+10	3.35403e+10	24.236	24.236	6	5.5	man	1	6	1	6	State-owned enterprises	1	Liaoning Province	8.052	8.908	0	Panjin City
000059	7971042864	2.8444e+10	2.12128e+10	1200506367	59	2013	C25	1997-01-18	1997-01-30	1997	16	24.0712	0.745773	-0.005695	3.93349	1.8206e+09	0.0640062	54.7208	54.7208	4.15579e+10	0.154107	0.280236	0.101732	10	2.30259	Li Jinquan	2	4	0	C2	2.72033e+10	2.72033e+10	24.0266	24.0266	5	5.25	man	1	5	0	0	State-owned enterprises	1	Liaoning Province	8.486	9.282	0	Panjin City
000059	1.2854e+10	3.45976e+10	2.51174e+10	1599442537	59	2014	C25	1997-01-18	1997-01-30	1997	17	24.267	0.725987	-0.042954	3.64946	1.27499e+08	0.00368519	56.3516	56.3516	4.39452e+10	0.057444	0.371527	0.069473	10	2.30259	Li Chunjian	2	4	0	C2	3.93069e+10	4.08719e+10	24.3947	24.4337	4	4.75	man	1	4	0	0	State-owned enterprises	1	Liaoning Province	8.625	9.477	0	Panjin City
000059	1.21784e+10	3.13706e+10	2.02865e+10	1599442537	59	2016	C25	1997-01-18	1997-01-30	1997	19	24.1691	0.646672	0.058913	2.83023	4.22384e+09	0.134643	50.0221	50.0221	2.91039e+10	-0.0584088	0.38821	0.281852	7	1.94591	Li Chunjian	1	4	0	C2	3.83285e+10	3.93198e+10	24.3695	24.395	4	3.75	man	1	4	0	0	State-owned enterprises	1	Liaoning Province	8.217	9.639	0	Panjin City
000059	1.32888e+10	3.09681e+10	1.83038e+10	1599442537	59	2017	C25	1997-01-18	1997-01-30	1997	20	24.1562	0.591054	0.062682	2.44531	2.965e+09	0.0957436	48.8382	48.8382	3.37138e+10	0.158392	0.429112	0.238197	13	2.56495	Li Chunjian	1	4	0	C2	3.3225e+10	3.35465e+10	24.2266	24.2362	5	4.25	man	1	5	0	0	State-owned enterprises	1	Liaoning Province	8.506	9.656	0	Panjin City
000059	1.66578e+10	3.24607e+10	1.87277e+10	1599442537	59	2018	C25	1997-01-18	1997-01-30	1997	21	24.2033	0.576934	0.034618	2.3637	2.37315e+09	0.0731085	50.6019	50.6019	3.66833e+10	0.08808	0.513168	0.172135	10	2.30259	Li Chunjian	2	4	0	C2	2.82284e+10	2.82284e+10	24.0636	24.0636	5	4.75	man	1	5	0	0	State-owned enterprises	1	Liaoning Province	8.753	9.746	0	Panjin City
000059	1.33107e+10	2.93592e+10	1.52131e+10	1599442537	59	2019	C25	1997-01-18	1997-01-30	1997	22	24.1029	0.51817	0.035729	2.07542	2.72348e+09	0.0927639	51.2627	51.2627	3.96083e+10	0.079738	0.453374	0.145578	9	2.19722	Li Chunjian	2	4	0	C2	2.49537e+10	2.49537e+10	23.9403	23.9403	5	5	man	1	5	0	0	State-owned enterprises	1	Liaoning Province	9.252	10.153	0	Panjin City
000059	1.2873e+10	2.78997e+10	1.37877e+10	1599442537	59	2020	C25	1997-01-18	1997-01-30	1997	23	24.0519	0.494189	0.012365	1.97702	2.81464e+09	0.100884	51.4922	51.4922	3.04374e+10	-0.23154	0.461405	0.123522	10	2.30259	Ren Yongqiang	2	4	0	C2	2.26166e+10	2.26166e+10	23.842	23.842	5	5	man	1	5	0	0	State-owned enterprises	1	Liaoning Province	9.564	10.477	0	Panjin City
000059	1.75546e+10	3.21159e+10	1.72318e+10	1599442537	59	2021	C25	1997-01-18	1997-01-30	1997	24	24.1926	0.53655	0.029182	2.15773	2.80476e+09	0.0873325	50.5171	50.5171	3.85523e+10	0.266608	0.546602	0.209074	12	2.48491	Ren Yongqiang	2	4	0	C2	2.88757e+10	2.88757e+10	24.0863	24.0863	5	5	man	1	5	0	0	State-owned enterprises	1	Liaoning Province	9.886	11.456	0	Panjin City
000059	1.85706e+10	3.26333e+10	1.75305e+10	1599442537	59	2022	C25	1997-01-18	1997-01-30	1997	25	24.2086	0.537197	0.01841	2.16075	1.75423e+09	0.0537558	49.9446	49.9446	4.90621e+10	0.272612	0.569069	0.165343	11	2.3979	Ren Yongqiang	2		0	C2	2.84067e+10	2.84067e+10	24.0699	24.0699	4	5.25						State-owned enterprises	1	Liaoning Province			0	Panjin City
000060	5.63175e+09	1.1647e+10	6.92097e+09	1023792000	60	2009	C6701	1994-06-06	1997-01-23	1994	15	23.1783	0.594227	0.044642	2.46443	5.01604e+08	0.0430672	41.6796	41.6796	7.55115e+09	0.0147016	0.483536	0.212639	11	2.3979	Li Jinming	2	4	0	C6	3.54586e+10	3.54848e+10	24.2916	24.2924	5	4.75	man	1	5	0	0	State-owned enterprises	1	Guangdong Province	9.244	8.469	1	Shenzhen City
000060	6.06467e+09	1.45709e+10	8.94361e+09	1586877600	60	2010	C6701	1994-06-06	1997-01-23	1994	16	23.4023	0.6138	0.065198	2.58933	1.94263e+09	0.133323	42.216	42.216	9.62069e+09	0.27407	0.416219	0.207285	11	2.3979	Li Jinming	2	4	0	C6	4.46169e+10	4.46484e+10	24.5214	24.5221	5	5	man	1	5	0	0	State-owned enterprises	1	Guangdong Province	9.835	8.907	1	Shenzhen City
000060	5.07964e+09	1.40424e+10	7.38047e+09	2062940880	60	2011	C6701	1994-06-06	1997-01-23	1994	17	23.3653	0.525585	0.077878	2.10786	1.0722e+09	0.0763546	40.9754	40.9754	1.8634e+10	0.936871	0.361736	0.166848	11	2.3979	Li Jinming	2	4	0	C6	2.43491e+10	2.43585e+10	23.9158	23.9161	5	5	man	1	5	0	0	State-owned enterprises	1	Guangdong Province	9.888	8.868	1	Shenzhen City
000060	4.47772e+09	1.40732e+10	6.98012e+09	2062940880	60	2012	C32	1994-06-06	1997-01-23	1994	18	23.3675	0.495988	0.037944	1.98408	1.48701e+09	0.105663	41.3367	41.3367	1.83995e+10	-0.0125837	0.318174	0.116938	12	2.48491	Chen Liangxian	2	4	0	C3	2.56403e+10	2.56497e+10	23.9674	23.9678	5	5.25	man	1	5	0	0	State-owned enterprises	1	Guangdong Province	9.936	8.908	1	Shenzhen City
000060	4.60541e+09	1.44497e+10	8.11244e+09	2062940880	60	2013	C32	1994-06-06	1997-01-23	1994	19	23.3939	0.561427	0.02914	2.28012	9.71028e+08	0.0672007	43.7469	43.7469	2.11177e+10	0.14773	0.318721	0.069316	13	2.56495	Zhu Wei	2	4	0	C3	2.10615e+10	2.10677e+10	23.7707	23.771	5	5.25	man	1	5	0	0	State-owned enterprises	1	Guangdong Province	10.237	9.282	1	Shenzhen City	59.1385
000060	3.83752e+09	1.42158e+10	7.68786e+09	2062940880	60	2014	C32	1994-06-06	1997-01-23	1994	20	23.3776	0.540798	0.038741	2.17769	859415243	0.060455	43.1667	43.1667	2.45741e+10	0.163673	0.269947	0.060891	16	2.77259	Zhu Wei	2	4	0	C3	2.72513e+10	2.72652e+10	24.0284	24.0289	4	4.25	man	1	4	0	0	State-owned enterprises	1	Guangdong Province	10.445	9.477	1	Shenzhen City	32.4155
000060	5.16627e+09	1.58828e+10	7.99286e+09	2212627938	60	2015	C32	1994-06-06	1997-01-23	1994	21	23.4885	0.503239	0.016415	2.01304	3.35016e+08	0.0210929	41.0497	41.0497	1.69379e+10	-0.310741	0.325274	0.060061	14	2.63906	Zhu Wei	2	4	0	C3	3.74538e+10	3.9036e+10	24.3464	24.3878	5	4.75	man	1	5	0	0	State-owned enterprises	1	Guangdong Province	11.076	9.728	1	Shenzhen City	28.8164
000060	5.78123e+09	1.69691e+10	8.75316e+09	2212627938	60	2016	C32	1994-06-06	1997-01-23	1994	22	23.5547	0.515829	0.020149	2.06539	1.40637e+09	0.0828783	41.2364	41.2364	1.50591e+10	-0.110923	0.340691	0.111319	12	2.48491	Ma Jianhua	2	4	0	C3	3.34162e+10	3.3424e+10	24.2323	24.2325	5	5	man	1	5	0	0	State-owned enterprises	1	Guangdong Province	10.49	9.639	1	Shenzhen City	26.0546
000060	7.36746e+09	1.88688e+10	8.46329e+09	2379790218	60	2017	C32	1994-06-06	1997-01-23	1994	23	23.6608	0.448532	0.057955	1.81334	2.46924e+09	0.130864	37.5394	37.5394	1.89666e+10	0.259476	0.390456	0.142083	10	2.30259	Yu Gang	1	4	0	C3	3.39027e+10	3.50455e+10	24.2468	24.2799	5	5	man	1	5	0	0	State-owned enterprises	1	Guangdong Province	10.61	9.656	1	Shenzhen City	27.1366
000060	7.13844e+09	1.95063e+10	8.78938e+09	3569685327	60	2018	C32	1994-06-06	1997-01-23	1994	24	23.694	0.450591	0.04663	1.82014	1.97177e+09	0.101084	37.21	37.21	1.99634e+10	0.0525567	0.365955	0.134964	12	2.48491	Yu Gang	1	4	0	C3	2.29239e+10	2.29253e+10	23.8554	23.8555	5	5	man	1	5	0	0	State-owned enterprises	1	Guangdong Province	10.854	9.746	1	Shenzhen City	26.8592
000060	6.66176e+09	2.03206e+10	8.95677e+09	3569685327	60	2019	C32	1994-06-06	1997-01-23	1994	25	23.7349	0.440773	0.042882	1.78818	2.22132e+09	0.109314	37.5504	37.5504	2.28005e+10	0.142116	0.327833	0.090958	10	2.30259	Yu Gang	2	4	0	C3	2.4305e+10	2.43064e+10	23.9139	23.914	5	5	man	1	5	0	0	State-owned enterprises	1	Guangdong Province	11.342	10.153	1	Shenzhen City	26.8829
000060	8.56341e+09	2.43483e+10	1.15068e+10	3569685327	60	2020	C32	1994-06-06	1997-01-23	1994	26	23.9157	0.47259	0.045171	1.89606	1.60229e+09	0.0658068	37.4707	37.4707	3.02261e+10	0.325677	0.351704	0.068745	15	2.70805	Yu Gang	2	4	0	C3	2.87111e+10	2.87127e+10	24.0805	24.0806	5	5	man	1	5	0	0	State-owned enterprises	1	Guangdong Province	11.673	10.477	1	Shenzhen City	18.7978
000060	9017988933	27604131314	1.38403e+10	3650034613	60	2021	C32	1994-06-06	1997-01-23	1994	27	24.0412	0.501386	0.044237	2.00556	1.76752e+09	0.0640309	37.7042	37.7042	4.44492e+10	0.470556	0.32669	0.059597	10	2.30259	Wang Bi'an	2	3	0	C3	3.17606e+10	3.1762e+10	24.1815	24.1815	5	5	man	1	5	1	5	State-owned enterprises	1	Guangdong Province	12.014	11.456	1	Shenzhen City	17.5918
000060	1.0002e+10	3.26522e+10	1.73571e+10	3737543730	60	2022	C32	1994-06-06	1997-01-23	1994	28	24.2092	0.531575	0.037834	2.13481	1.08079e+09	0.0331002	39.5967	39.5967	5.53395e+10	0.245004	0.30632	0.051122	10	2.30259	Wang Bi'an	2		0	C3	3.2681e+10	3.2681e+10	24.2101	24.2101	4	4.75						State-owned enterprises	1	Guangdong Province			0	Shenzhen City	18.2111
000061	2.92083e+09	7.011e+09	3.54301e+09	768507851	61	2009	H0101	1994-01-19	1997-01-10	1994	15	22.6707	0.50535	0.02232	2.02163	5.16513e+08	0.0736718	35.5763	35.5763	1.24595e+09	-0.0265952	0.416607	0.501596	13	2.56495	Chen Shaoqun	2	4	0	H	1.14721e+10	1.42099e+10	23.1632	23.3772	4	4	man	1	4	0	0	State-owned enterprises	1	Guangdong Province	9.244	8.469	1	Shenzhen City
000061	4.08373e+09	9.11276e+09	5.33492e+09	768507851	61	2010	H0101	1994-01-19	1997-01-10	1994	16	22.9329	0.585435	0.030662	2.41216	6.63279e+08	0.0727858	36.0712	36.0712	1.37082e+09	0.100217	0.448133	0.308275	13	2.56495	Chen Shaoqun	2	4	0	H	1.73545e+10	1.88683e+10	23.5771	23.6608	5	4.75	man	1	5	0	0	State-owned enterprises	1	Guangdong Province	9.835	8.907	1	Shenzhen City
000061	2.97782e+09	9.46894e+09	5.34779e+09	768507851	61	2011	H0101	1994-01-19	1997-01-10	1994	17	22.9713	0.564772	0.02761	2.29765	-2.72866e+08	-0.028817	36.2792	36.2792	1.79568e+09	0.309932	0.314483	0.356643	14	2.63906	Chen Shaoqun	2	4	0	H	1.3872e+10	1.39167e+10	23.3531	23.3564	4	4.75	man	1	4	0	0	State-owned enterprises	1	Guangdong Province	9.888	8.868	1	Shenzhen City
000061	2.59661e+09	1.06166e+10	6.29616e+09	1383314131	61	2012	L72	1994-01-19	1997-01-10	1994	18	23.0857	0.593047	0.009888	2.45729	2.84607e+08	0.0268077	36.1834	36.1834	1.68198e+09	-0.0633208	0.24458	0.354077	13	2.56495	Chen Shaoqun	2	4	0	L	1.41462e+10	1.41811e+10	23.3727	23.3752	5	4.75	man	1	5	0	0	State-owned enterprises	1	Guangdong Province	9.936	8.908	1	Shenzhen City
000061	3.20011e+09	1.22234e+10	6.10968e+09	1696964131	61	2013	L72	1994-01-19	1997-01-10	1994	19	23.2266	0.499835	0.01766	1.99934	1.90203e+08	0.0155606	46.0782	46.0782	2.16863e+09	0.289336	0.261802	0.381334	18	2.89037	Chen Shaoqun	2	4	0	L	1.88433e+10	2.03981e+10	23.6594	23.7387	4	4.5	man	1	4	0	0	State-owned enterprises	1	Guangdong Province	10.237	9.282	1	Shenzhen City	59.1385
000061	2.55195e+09	1.38052e+10	7.64895e+09	1696964131	61	2014	L72	1994-01-19	1997-01-10	1994	20	23.3483	0.554065	0.009808	2.24248	7.22412e+08	0.0523291	58.9607	58.9607	1.64825e+09	-0.239961	0.184855	0.46052	16	2.77259	Chen Shaoqun	2	4	0	L	2.90164e+10	2.98792e+10	24.0911	24.1204	4	4.25	man	1	4	0	0	State-owned enterprises	1	Guangdong Province	10.445	9.477	1	Shenzhen City	32.4155
000061	3.03559e+09	1.61315e+10	1.00467e+10	1696964131	61	2015	L72	1994-01-19	1997-01-10	1994	21	23.504	0.622803	0.002744	2.65113	1.16263e+09	0.0720724	61.953	61.953	1.73665e+09	0.0536353	0.188178	0.485556	15	2.70805	Chen Shaoqun	2	4	0	L	3.88043e+10	4.0066e+10	24.3818	24.4138	5	4.75	man	1	5	0	0	State-owned enterprises	1	Guangdong Province	11.076	9.728	1	Shenzhen City	28.8164
000061	2.81025e+09	1.72492e+10	1.10009e+10	1696964131	61	2016	L72	1994-01-19	1997-01-10	1994	22	23.571	0.637762	0.005407	2.76062	5.27937e+08	0.0306065	63.953	63.953	2.02008e+09	0.163204	0.16292	0.349203	19	2.94444	Chen Shaoqun	2	4	0	L	3.19452e+10	3.19923e+10	24.1873	24.1888	5	5	man	1	5	0	0	State-owned enterprises	1	Guangdong Province	10.49	9.639	1	Shenzhen City	26.0546
000061	3.62257e+09	1.88434e+10	1.24345e+10	1696964131	61	2017	L72	1994-01-19	1997-01-10	1994	23	23.6594	0.659883	0.003246	2.94017	7.71773e+08	0.0409571	63.953	63.953	2.44628e+09	0.210983	0.192246	0.377474	19	2.89037	Cai Ying	2	4	0	L	2.54269e+10	2.54332e+10	23.9591	23.9593	5	5	woman	0	0	0	0	State-owned enterprises	1	Guangdong Province	10.61	9.656	1	Shenzhen City	27.1366
000061	3.84907e+09	1.89997e+10	1.24093e+10	1696964131	61	2018	L72	1994-01-19	1997-01-10	1994	24	23.6677	0.653134	0.005275	2.88296	1.24742e+09	0.0656549	65.1586	65.1586	2.30206e+09	-0.0589571	0.202586	0.370658	17	2.83321	He Jianfeng	2	4	0	L	2.06381e+10	2.06396e+10	23.7504	23.7505	5	5	man	1	5	0	0	State-owned enterprises	1	Guangdong Province	10.854	9.746	1	Shenzhen City	26.8592
000061	4.10037e+09	19600592081	1.27309e+10	1696964131	61	2019	L72	1994-01-19	1997-01-10	1994	25	23.6988	0.649514	0.020757	2.85318	9.28067e+08	0.0473489	65.1586	65.1586	2.85296e+09	0.239311	0.209196	0.361508	12	2.48491	He Jianfeng	2	4	0	L	2.22145e+10	2.22169e+10	23.824	23.8241	5	5	man	1	5	0	0	State-owned enterprises	1	Guangdong Province	11.342	10.153	1	Shenzhen City	26.8829
000061	3.37984e+09	1.94052e+10	1.23116e+10	1696964131	61	2020	L72	1994-01-19	1997-01-10	1994	26	23.6888	0.634451	0.022783	2.73561	6.99132e+08	0.0360281	65.1586	65.1586	3.17445e+09	0.112685	0.174172	0.360179	13	2.56495	He Jianfeng	2	4	0	L	2.42742e+10	2.42752e+10	23.9127	23.9127	5	5	man	1	5	0	0	State-owned enterprises	1	Guangdong Province	11.673	10.477	1	Shenzhen City	18.7978
000061	3.93398e+09	2.06698e+10	1.31934e+10	1696964131	61	2021	L72	1994-01-19	1997-01-10	1994	27	23.7519	0.638294	0.023976	2.76468	1.24261e+09	0.0601172	65.1586	65.1586	4.09218e+09	0.2891	0.190325	0.324545	14	2.63906	Huang Wei	2	4	0	L	2.4037e+10	2.4037e+10	23.9029	23.9029	6	5.75	man	1	6	0	0	State-owned enterprises	1	Guangdong Province	12.014	11.456	1	Shenzhen City	17.5918
000061	3.66182e+09	2.09876e+10	1.34707e+10	1696964131	61	2022	L72	1994-01-19	1997-01-10	1994	28	23.7672	0.641841	0.015597	2.79206	8.56249e+08	0.0407979	65.1586	65.1586	4.35358e+09	0.0638778	0.174476	0.276862	19	2.89037	Huang Wei			0	L	2.31433e+10	2.31434e+10	23.865	23.865	4	5.25						State-owned enterprises	1	Guangdong Province			0	Shenzhen City	18.2111
000062	2.83749e+09	4.99795e+09	3.39798e+09	666949797	62	2012	L72	1994-01-19	1997-01-30	1994	18	22.3323	0.679874	0.056602	3.12377	1.31864e+08	0.0263835	75.821	75.821	1.55897e+09	1.2814	0.567732	0.526151	16	2.77259	Hu Xin'an	2	4	0	L	7.41966e+09	7.41968e+09	22.7274	22.7274	4	4	man	1	4	0	0	Private	0	Guangdong Province	9.936	8.908	1	Shenzhen City
000062	2.82223e+09	4.87348e+09	2.87034e+09	666949797	62	2013	L72	1994-01-19	1997-01-30	1994	19	22.3071	0.588971	0.083314	2.43292	1.04627e+09	0.214686	75.9067	75.9067	2.07584e+09	0.331547	0.5791	0.55191	9	2.19722	Hu Xin'an	2	4	0	L	1.07736e+10	1.07737e+10	23.1004	23.1004	5	4.75	man	1	5	0	0	Private	0	Guangdong Province	10.237	9.282	1	Shenzhen City	59.1385
000062	1.39391e+09	4.04614e+09	1.66672e+09	666949797	62	2014	L72	1994-01-19	1997-01-30	1994	20	22.121	0.411927	0.116519	1.70047	2.48087e+08	0.0613146	77.4788	77.4788	2.66829e+09	0.285407	0.344503	0.430697	11	2.3979	Hu Xin'an	1	4	0	L	1.17843e+10	1.17843e+10	23.19	23.19	4	4.25	man	1	4	0	0	Private	0	Guangdong Province	10.445	9.477	1	Shenzhen City	32.4155
000062	2.99571e+09	6.18236e+09	2.50342e+09	721316774	62	2015	L72	1994-01-19	1997-01-30	1994	21	22.545	0.404929	0.060448	1.68047	1.61625e+08	0.026143	77.7169	77.7169	2.03365e+09	-0.237846	0.484557	0.338789	11	2.3979	Hu Xin'an	1	4	0	L	2.71911e+10	2.89036e+10	24.0262	24.0872	4	4	man	1	4	0	0	Private	0	Guangdong Province	11.076	9.728	1	Shenzhen City	28.8164
000062	3.72561e+09	6.92265e+09	2.84056e+09	721316774	62	2016	L72	1994-01-19	1997-01-30	1994	22	22.6581	0.410328	0.063531	1.69586	-369334001	-0.0533516	77.7169	77.7169	5.5446e+09	1.72643	0.538177	0.191587	11	2.3979	Hu Xin'an	1	4	0	L	2.20963e+10	2.33332e+10	23.8187	23.8731	4	4	man	1	4	0	0	Private	0	Guangdong Province	10.49	9.639	1	Shenzhen City	26.0546
000062	4.71134e+09	8.5655e+09	4.09076e+09	721316774	62	2017	F51	1994-01-19	1997-01-30	1994	23	22.871	0.477586	0.05332	1.91419	4.30615e+08	0.0502732	77.7169	77.7169	8.29788e+09	0.49657	0.550037	0.162031	9	2.19722	Hu Xin'an	1	4	0	F	2.00947e+10	2.10345e+10	23.7237	23.7694	4	4	man	1	4	0	0	Private	0	Guangdong Province	10.61	9.656	1	Shenzhen City	27.1366
000062	6.28606e+09	1.03019e+10	5.15658e+09	721316774	62	2018	F51	1994-01-19	1997-01-30	1994	24	23.0556	0.500546	0.074702	2.00219	-2.60078e+07	-0.00252456	77.7169	77.7169	1.17997e+10	0.422016	0.610185	0.157426	15	2.70805	Hu Xin'an	1	4	0	F	1.71654e+10	1.71737e+10	23.5662	23.5666	5	4.75	man	1	5	0	0	Private	0	Guangdong Province	10.854	9.746	1	Shenzhen City	26.8592
000062	7.3235e+09	1.13505e+10	5.63919e+09	1045909322	62	2019	F51	1994-01-19	1997-01-30	1994	25	23.1525	0.496825	0.063191	1.98738	6.94564e+08	0.0611925	77.7169	77.7169	1.43553e+10	0.216579	0.645215	0.111551	9	2.19722	Hu Xin'an	1	4	0	F	2.05218e+10	2.05329e+10	23.7448	23.7453	4	4.25	man	1	4	0	0	Private	0	Guangdong Province	11.342	10.153	1	Shenzhen City	26.8829
000062	8.30642e+09	1.2241e+10	6.13994e+09	1045909322	62	2020	F51	1994-01-19	1997-01-30	1994	26	23.2281	0.50159	0.058797	2.00638	-4.80618e+08	-0.0392631	77.6516	77.6516	1.6331e+10	0.137629	0.678576	0.09891	9	2.19722	Hu Xin'an	1	4	0	F	1.91421e+10	1.91511e+10	23.6752	23.6756	4	4	man	1	4	0	0	Private	0	Guangdong Province	11.673	10.477	1	Shenzhen City	18.7978
000062	1.15339e+10	1.57668e+10	8.96996e+09	1045909322	62	2021	F51	1994-01-19	1997-01-30	1994	27	23.4812	0.568913	0.066132	2.31972	-9.3159e+08	-0.0590853	75.2081	75.2081	2.28406e+10	0.398604	0.731531	0.11389	9	2.19722	Hu Xin'an	1	4	0	F	2.69764e+10	2.6991e+10	24.0182	24.0188	4	4	man	1	4	0	0	Private	0	Guangdong Province	12.014	11.456	1	Shenzhen City	17.5918
000062	1.15067e+10	1.63635e+10	8.53993e+09	1045909322	62	2022	F51	1994-01-19	1997-01-30	1994	28	23.5183	0.52189	0.065983	2.09157	2.27583e+09	0.13908	74.5278	74.5278	2.39413e+10	0.0481913	0.703197	0.10756	10	2.30259	Hu Xin'an	2	4	0	F	2.1304e+10	2.13105e+10	23.7822	23.7825	4	4.5	man	1	4	0	0	Private	0	Guangdong Province			0	Shenzhen City	18.2111
000063	55593903000	68342322000	50393456000	1384101000	63	2009	G8101	1997-11-11	1997-11-18	1997	12	24.9478	0.737368	0.039444	3.80761	3729272000	0.0545675	54.4179	54.4179	60272563000	0.360756	0.813462	0.326006	17	2.83321	Hou is precious	2	4	0	G	1.19799e+11	1.32566e+11	25.5091	25.6103	5	5	man	1	5	0	0	Private	0	Guangdong Province	9.244	8.469	1	Shenzhen City
000063	65528099000	84152357000	59190359000	2866732000	63	2010	G8101	1997-11-11	1997-11-18	1997	13	25.1559	0.703371	0.041312	3.37122	941910000	0.0111929	54.3045	54.3045	70263874000	0.165769	0.778684	0.326325	18	2.89037	Hou is precious	2	4	0	G	1.26453e+11	1.37452e+11	25.5631	25.6465	5	5	man	1	5	0	0	Private	0	Guangdong Province	9.835	8.907	1	Shenzhen City
000063	84477369000	105368114000	79079339000	3399541000	63	2011	G8101	1997-11-11	1997-11-18	1997	14	25.3807	0.750505	0.021288	4.0081	-1812217000	-0.0171989	54.06	54.06	86254456000	0.227579	0.801736	0.302559	14	2.63906	Hou is precious	2	4	0	G	1.31226e+11	137216657538	25.6002	25.6448	5	5	man	1	5	0	0	Private	0	Guangdong Province	9.888	8.868	1	Shenzhen City
000063	82619011000	107446306000	84807576000	3440078000	63	2012	C39	1997-11-11	1997-11-18	1997	15	25.4003	0.789302	-0.024241	4.74613	1550016000	0.014426	54.7937	54.7937	84219358000	-0.0235941	0.768933	0.238993	15	2.70805	Hou is precious	2	4	0	C3	1.16317e+11	118348336695	25.4796	25.4969	5	5	man	1	5	0	0	Private	0	Guangdong Province	9.936	8.908	1	Shenzhen City
000063	76405282000	100079497000	76453808000	3437541000	63	2013	C39	1997-11-11	1997-11-18	1997	16	25.3292	0.763931	0.014325	4.23605	2574578000	0.0257253	52.7753	52.7753	75233724000	-0.106693	0.763446	0.293855	15	2.70805	Hou is precious	2	4	0	C3	1.17436e+11	1.21382e+11	25.4892	25.5222	4	4.25	man	1	4	0	0	Private	0	Guangdong Province	10.237	9.282	1	Shenzhen City	59.1385
000063	82225507000	106214196000	79921692000	3437541000	63	2014	C39	1997-11-11	1997-11-18	1997	17	25.3887	0.752458	0.025681	4.03971	2512635000	0.0236563	51.3233	51.3233	81471275000	0.082909	0.774148	0.315586	14	2.63906	Hou is precious	2	4	0	C3	1.35378e+11	1.42004e+11	25.6313	25.6791	4	4.5	man	1	4	0	0	Private	0	Guangdong Province	10.445	9.477	1	Shenzhen City	32.4155
000063	95292390000	120893897000	77545292000	4150791000	63	2015	C39	1997-11-11	1997-11-18	1997	18	25.5182	0.641433	0.030938	2.78888	7404665000	0.0612493	53.6384	53.6384	100186389000	0.229714	0.788232	0.310281	21	2.94444	Hou is precious	2	4	0	C3	1.48617e+11	1.54875e+11	25.7246	25.7659	5	4.75	man	1	5	0	0	Private	0	Guangdong Province	11.076	9.728	1	Shenzhen City	28.8164
000063	112852060000	141640910000	100755820000	4184628000	63	2016	C39	1997-11-11	1997-11-18	1997	19	25.6766	0.711347	-0.00994	3.46437	5260206000	0.0371376	53.1697	53.1697	101233182000	0.0104485	0.796748	0.307533	16	2.77259	Zhao Xianming	1	1	0	C3	1.62802e+11	1.67501e+11	25.8158	25.8443	6	5.25	man	1	6	1	6	Private	0	Guangdong Province	10.49	9.639	1	Shenzhen City	26.0546
000063	108230589000	143962215000	98582068000	4192672000	63	2017	C39	1997-11-11	1997-11-18	1997	20	25.6928	0.684777	0.037415	3.17236	7219974000	0.0501519	51.6644	51.6644	108815273000	0.0748973	0.751799	0.310705	15	2.70805	Yin Yimin	2	4	0	C3	2.31654e+11	2.51028e+11	26.1685	26.2488	5	5.75	man	1	5	0	0	Private	0	Guangdong Province	10.61	9.656	1	Shenzhen City	27.1366
000063	92847653000	129350749000	96390074000	4192672000	63	2018	C39	1997-11-11	1997-11-18	1997	21	25.5858	0.745184	-0.053725	3.9244	-9215386000	-0.0712434	51.1538	51.1538	85513150000	-0.214144	0.717798	0.329137	23	2.89037	Lee taught himself	2	2	0	C3	1.69621e+11	1.78525e+11	25.8568	25.908	5	5.5	man	1	5	1	5	Private	0	Guangdong Province	10.854	9.746	1	Shenzhen City	26.8592
000063	102567174000	141202135000	103247837000	4227530000	63	2019	C39	1997-11-11	1997-11-18	1997	22	25.6735	0.731206	0.040911	3.72032	7446554000	0.0527368	48.878	48.878	90736582000	0.0610834	0.726385	0.371716	9	2.19722	Lee taught himself	2	2	0	C3	2.32893e+11	2.5286e+11	26.1738	26.2561	6	6	man	1	6	1	6	Private	0	Guangdong Province	11.342	10.153	1	Shenzhen City	26.8829
000063	106977275000	150634906000	104512400000	4613435000	63	2020	C39	1997-11-11	1997-11-18	1997	23	25.7381	0.693813	0.031345	3.26597	10232651000	0.0679301	42.2015	42.2015	101450670000	0.118079	0.710176	0.316129	10	2.30259	Lee taught himself	2	2	0	C3	2.32857e+11	2.59754e+11	26.1737	26.283	6	6	man	1	6	1	6	Private	0	Guangdong Province	11.673	10.477	1	Shenzhen City	18.7978
000063	127871085000	168763425000	115475765000	4730796000	63	2021	C39	1997-11-11	1997-11-18	1997	24	25.8518	0.684246	0.041691	3.16703	15723527000	0.093169	42.2503	42.2503	114521641000	0.128841	0.757694	0.352438	9	2.19722	Lee taught himself	2	2	0	C3	2.55248e+11	273957430062	26.2655	26.3362	6	6	man	1	6	1	6	Private	0	Guangdong Province	12.014	11.456	1	Shenzhen City	17.5918
000063	137873843000	180953574000	121410351000	4736113000	63	2022	C39	1997-11-11	1997-11-18	1997	25	25.9215	0.670947	0.043059	3.03903	7577700000	0.0418765	42.4055	42.4055	122954418000	0.0736348	0.761929	0.371901	9	2.19722	Lee taught himself	2	2	0	C3	2.33838e+11	2.43886e+11	26.1779	26.22	6	6.5	man	1	7	1	7	Private	0	Guangdong Province			0	Shenzhen City	18.2111
000065	2.14147e+09	2.3385e+09	1.80195e+09	162437120	65	2009	E0115	1984-12-01	1998-06-05	1984	24	21.5728	0.77056	0.019929	4.35843	9.78842e+08	0.291274	67.6019	67.6019	1.87409e+09	0.695971	0.915745	0.086226	9	2.19722	Li Jianmin	2	4	0	E	6.37781e+09	6.37781e+09	22.5761	22.5761	3	3	man	1	3	0	0	State-owned enterprises	1	Beijing City	8.658	8.469	1	Beijing City
000065	1.67814e+09	1.95317e+09	1.37989e+09	162437120	65	2010	E0115	1984-12-01	1998-06-05	1984	25	21.3927	0.706491	0.025456	3.40706	2.26999e+08	0.116221	64.5195	64.5195	1.82916e+09	-0.0239773	0.859188	0.107814	9	2.19722	Li Jianmin	2	4	0	E	4.49381e+09	4.49381e+09	22.226	22.226	3	2.25	man	1	3	0	0	State-owned enterprises	1	Beijing City	8.907	8.907	1	Beijing City
000065	2.19732e+09	2.33014e+09	1.68632e+09	162437120	65	2011	E0115	1984-12-01	1998-06-05	1984	26	21.5692	0.723701	0.036605	3.61927	1.13961e+08	0.0489076	64.7261	64.7261	2.63236e+09	0.43911	0.943003	0.11027	9	2.19722	Wang Yitong	2	4	0	E	3.71191e+09	3.71191e+09	22.0348	22.0348	2	2.25	man	1	2	0	0	State-owned enterprises	1	Beijing City	8.868	8.868	0	Beijing City
000065	2.76893e+09	3189577968	2.41235e+09	162437120	65	2012	E48	1984-12-01	1998-06-05	1984	26	21.8832	0.756321	0.044885	4.10376	-6.16419e+06	-0.00193261	64.8579	64.8579	1.66036e+09	-0.369251	0.868117	0.061445	9	2.19722	Wang Yitong	2	4	0	E	3.97337e+09	3.97337e+09	22.1029	22.1029	4	3.25	man	1	4	0	0	State-owned enterprises	1	Beijing City	8.895	8.908	0	Beijing City
000065	3.66337e+09	3.98252e+09	3.01846e+09	211168256	65	2013	E48	1984-12-01	1998-06-05	1984	28	22.1052	0.757927	0.049207	4.13098	7.5797e+08	0.190324	66.0247	66.0247	2.95826e+09	0.781699	0.919863	0.140058	9	2.19722	Wang Yitong	2	4	0	E	5.85023e+09	5.85023e+09	22.4897	22.4897	4	4.25	man	1	4	0	0	State-owned enterprises	1	Beijing City	9.282	9.282	1	Beijing City	75.4462
000065	4.3115e+09	4.91798e+09	3.73683e+09	253401907	65	2014	E48	1984-12-01	1998-06-05	1984	29	22.3162	0.75983	0.045613	4.16372	1.69967e+08	0.0345603	64.1123	64.1123	3.0241e+09	0.0222576	0.87668	0.11391	13	2.56495	Wang Yitong	2	4	0	E	8.33101e+09	8.33101e+09	22.8433	22.8433	5	4.5	man	1	5	0	0	State-owned enterprises	1	Beijing City	9.212	9.477	0	Beijing City	83.5235
000065	1.00571e+10	1.21482e+10	8487277322	513003607	65	2016	E48	1984-12-01	1998-06-05	1984	30	23.2204	0.698646	0.04349	3.31836	1.44062e+08	0.0118587	68.0733	68.0733	8.76192e+09	1.04452	0.827872	0.118693	12	2.48491	Wang Yitong	2	4	0	E	2.01439e+10	2.23897e+10	23.7262	23.8319	5	4.75	man	1	5	0	0	State-owned enterprises	1	Beijing City	9.171	9.639	0	Beijing City	70.8552
000065	9.2411e+09	1.14646e+10	7.3401e+09	513003607	65	2017	E48	1984-12-01	1998-06-05	1984	32	23.1625	0.640241	0.047378	2.77964	1.32288e+09	0.115388	66.708	66.708	9.73003e+09	0.11049	0.806055	0.13788	13	2.56495	Wang Yitong	2	4	0	E	1.56124e+10	1.66768e+10	23.4713	23.5373	5	5.25	man	1	5	0	0	State-owned enterprises	1	Beijing City	9.236	9.656	0	Beijing City	56.1421
000065	8.84597e+09	1.1448e+10	6.83916e+09	769505410	65	2018	E48	1984-12-01	1998-06-05	1984	33	23.1611	0.597413	0.053966	2.48393	1.82382e+08	0.0159314	67.6302	67.6302	9.98141e+09	0.0258353	0.77271	0.148075	10	2.30259	Wang Yitong	2	4	0	E	1.25113e+10	1.2749e+10	23.2499	23.2687	5	5	man	1	5	0	0	State-owned enterprises	1	Beijing City	9.239	9.746	0	Beijing City	49.5268
000065	1.06994e+10	1.47461e+10	9.29206e+09	769505410	65	2019	E48	1984-12-01	1998-06-05	1984	34	23.4142	0.630137	0.050153	2.7037	-1.57851e+09	-0.107046	66.6693	66.6693	1.10602e+10	0.108077	0.725572	0.145183	10	2.30259	Wang Yitong	2	4	0	E	1.57287e+10	1.59483e+10	23.4788	23.4926	5	5	man	1	5	0	0	State-owned enterprises	1	Beijing City	9.512	10.153	0	Beijing City	42.3423
000065	1.25926e+10	1.80814e+10	1.18541e+10	769516342	65	2020	E48	1984-12-01	1998-06-05	1984	34	23.6181	0.655597	0.043367	2.90357	-1.27368e+09	-0.0704415	65.9357	65.9357	1.28507e+10	0.161886	0.696442	0.100201	15	2.70805	Zhang Guanjie	2	2	0	E	1.76557e+10	1.75947e+10	23.5943	23.5909	5	5	man	1	5	1	5	State-owned enterprises	1	Beijing City	9.813	10.477	0	Beijing City	37.2732
000065	1.17764e+10	1.93438e+10	1.25019e+10	774483509	65	2021	E48	1984-12-01	1998-06-05	1984	35	23.6856	0.6463	0.035001	2.82725	1.49743e+09	0.0774115	65.5128	65.5128	1.305e+10	0.0155133	0.608797	0.106925	12	2.48491	Zhang Guanjie	2	2	0	E	1.91715e+10	1.9147e+10	23.6767	23.6754	5	5.25	man	1	5	1	5	State-owned enterprises	1	Beijing City	10.123	11.456	0	Beijing City	33.7233
000065	1.37851e+10	2.20805e+10	1.35221e+10	1001709414	65	2022	E48	1984-12-01	1998-06-05	1984	36	23.818	0.612401	0.036383	2.57999	7.38035e+08	0.0334248	65.8476	65.8476	1.34333e+10	0.0293686	0.624311	0.137432	17	2.83321	Chen Defang	2		0	E	2.18145e+10	2.17862e+10	23.8058	23.8045	4	5						State-owned enterprises	1	Beijing City			0	Beijing City	35.8778
000066	2.25317e+10	2.74454e+10	1.92146e+10	550189800	66	2009	G8301	1997-06-20	1997-06-26	1997	12	24.0355	0.700102	0.023586	3.33447	7.83959e+08	0.0285643	52.4928	52.4928	2.26731e+10	2.85885	0.820963	0.065004	9	2.19722	Du Heping	2	4	0	G	2.80725e+10	2.80727e+10	24.0581	24.0581	5	4.5	man	1	5	0	0	State-owned enterprises	1	Guangdong Province	9.244	8.469	1	Shenzhen City
000066	2.74624e+10	3.29248e+10	2.2206e+10	1323593886	66	2010	G8301	1997-06-20	1997-06-26	1997	13	24.2175	0.674447	0.02535	3.0717	-1.41314e+09	-0.0429204	58.0639	58.0639	8.34444e+10	2.68032	0.834095	0.056306	9	2.19722	Du Heping	2	4	0	G	3.39057e+10	3.49787e+10	24.2468	24.278	5	5	man	1	5	0	0	State-owned enterprises	1	Guangdong Province	9.835	8.907	1	Shenzhen City
000066	2.68004e+10	3.28003e+10	2.25778e+10	1323593886	66	2011	G8301	1997-06-20	1997-06-26	1997	14	24.2137	0.68834	0.014464	3.20863	6.37063e+08	0.0194225	57.9305	57.9305	76467965366	-0.0836061	0.817077	0.065522	9	2.19722	Du Heping	2	4	0	G	3.122e+10	2.9156e+10	24.1643	24.0959	6	5.75	man	1	6	0	0	State-owned enterprises	1	Guangdong Province	9.888	8.868	1	Shenzhen City
000066	30360864653	3.91836e+10	2.8938e+10	1323593886	66	2012	C39	1997-06-20	1997-06-26	1997	15	24.3915	0.738523	0.002436	3.82443	4.56284e+09	0.116448	54.6583	54.6583	7.97516e+10	0.0429416	0.774836	0.081525	11	2.3979	Yang Jun	2	4	0	C3	3.6657e+10	3.33588e+10	24.3249	24.2306	6	6	man	1	6	0	0	State-owned enterprises	1	Guangdong Province	9.936	8.908	1	Shenzhen City
000066	2.97905e+10	3.92255e+10	3.05375e+10	1323593886	66	2013	C39	1997-06-20	1997-06-26	1997	16	24.3926	0.77851	-0.019448	4.51488	6.45084e+08	0.0164455	57.5626	57.5626	7.78586e+10	-0.023736	0.759468	0.084639	9	2.19722	Yang Jun	2	4	0	C3	3.5554e+10	3.55539e+10	24.2943	24.2943	6	6	man	1	6	0	0	State-owned enterprises	1	Guangdong Province	10.237	9.282	1	Shenzhen City	59.1385
000066	3.14043e+10	4.05517e+10	3.20826e+10	1323593886	66	2014	C39	1997-06-20	1997-06-26	1997	17	24.4258	0.791154	-0.008379	4.78821	2.60362e+09	0.0642049	56.6769	56.6769	7.72054e+10	-0.00839035	0.774426	0.098311	11	2.3979	Yang Jun	2	4	0	C3	3.96669e+10	3.96668e+10	24.4038	24.4038	5	5.25	man	1	5	0	0	State-owned enterprises	1	Guangdong Province	10.445	9.477	1	Shenzhen City	32.4155
000066	3.87573e+10	4.08609e+10	3.13557e+10	1323593886	66	2016	C39	1997-06-20	1997-06-26	1997	19	24.4334	0.767378	0.005253	4.29881	2.07458e+09	0.0507719	56.203	56.203	6.91282e+10	-0.052206	0.92468	0.097982	13	2.56495	Jin Hongrong	2	4	0	C3	4.78211e+10	4.78212e+10	24.5907	24.5907	5	5	man	1	5	0	0	State-owned enterprises	1	Guangdong Province	10.49	9.639	1	Shenzhen City	26.0546
000066	7.92378e+09	1.52016e+10	7.643e+09	2944069459	66	2017	C39	1997-06-20	1997-06-26	1997	20	23.4447	0.502777	0.04579	2.01117	-4.02661e+08	-0.0264881	43.3563	43.3563	9.50684e+09	-0.44866	0.521247	0.216691	11	2.3979	Jin Hongrong	2	4	0	C3	2.69657e+10	2.91053e+10	24.0178	24.0942	6	5.75	man	1	6	0	0	State-owned enterprises	1	Guangdong Province	10.61	9.656	1	Shenzhen City	27.1366
000066	9.4617e+09	1.60022e+10	9.3518e+09	2936165560	66	2018	C39	1997-06-20	1997-06-26	1997	21	23.496	0.584406	0.066014	2.4062	4.486e+07	0.00280336	43.6701	43.6701	1.00095e+10	0.0528719	0.591274	0.219272	13	2.56495	Chen Xiaojun	2	4	0	C3	2.21667e+10	2.32692e+10	23.8219	23.8704	6	6.25	man	1	6	0	0	State-owned enterprises	1	Guangdong Province	10.854	9.746	1	Shenzhen City	26.8592
000066	1.40274e+10	2.16707e+10	1.302e+10	2928182053	66	2019	C39	1997-06-20	1997-06-26	1997	22	23.7992	0.600809	0.053799	2.50507	1.09154e+08	0.00503693	46.3017	46.3017	1.08438e+10	0.0833511	0.647299	0.246654	12	2.48491	Song Liding	2	4	0	C3	5.30679e+10	5.85825e+10	24.6948	24.7937	7	6.75	man	1	7	0	0	State-owned enterprises	1	Guangdong Province	11.342	10.153	1	Shenzhen City	26.8829
000066	1.85657e+10	2.75303e+10	1.81832e+10	2928182053	66	2020	C39	1997-06-20	1997-06-26	1997	23	24.0386	0.660481	0.035401	2.94535	1.67245e+08	0.00607496	45.2918	45.2918	1.44461e+10	0.3322	0.674375	0.226188	13	2.56495	Song Liding	2	4	0	C3	7.37839e+10	7.37894e+10	25.0244	25.0245	7	6.75	man	1	7	0	0	State-owned enterprises	1	Guangdong Province	11.673	10.477	1	Shenzhen City	18.7978
000066	2.01494e+10	3.27107e+10	2.19474e+10	2940195936	66	2021	C39	1997-06-20	1997-06-26	1997	24	24.211	0.670954	0.020864	3.03909	-2.88869e+08	-0.00883101	45.311	45.311	1.77904e+10	0.231505	0.615986	0.209014	13	2.56495	Xie Qinglin	2	4	0	C3	6.35502e+10	6.35546e+10	24.8751	24.8752	6	6.5	man	1	6	0	0	State-owned enterprises	1	Guangdong Province	12.014	11.456	1	Shenzhen City	17.5918
000066	2.04338e+10	3.38715e+10	1.90233e+10	3225799087	66	2022	C39	1997-06-20	1997-06-26	1997	25	24.2458	0.561631	0.00668	2.28118	-4.01639e+08	-0.0118577	45.6267	45.6267	1.40273e+10	-0.211524	0.603275	0.252115	10	2.30259	Xie Qinglin	2		0	C3	5.14843e+10	5.19264e+10	24.6645	24.6731	5	6.5								Guangdong Province			0	Shenzhen City	18.2111
000068	1.0801e+08	7.0145e+08	5.2513e+08	896671464	68	2009	C5110	1997-06-06	1997-06-11	1997	12	20.3687	0.748636	-0.183931	3.97829	3.30472e+08	0.291274	60.4933	60.4933	5.35e+08	-0.575995	0.153982	0.082881	9	2.19722	Hu Jianping	2	1	0	C5	4.41246e+09	7.71644e+09	22.2077	22.7666	4	3.25	man	1	4	1	4	State-owned enterprises	1	Guangdong Province	9.244	8.469	1	Shenzhen City
000068	3.37306e+08	5.91598e+08	3.95793e+08	896671464	68	2013	C39	1997-06-06	1997-06-11	1997	16	20.1983	0.669023	-0.062883	3.02136	-1.98787e+08	-0.173341	60.5078	60.5078	7.21757e+08	2.04208	0.57016	0.022824	16	2.77259	Huang Yu	2	4	0	C3	5.33645e+09	5.33645e+09	22.3978	22.3978	1	1.75	man	1	1	0	0	State-owned enterprises	1	Guangdong Province	10.237	9.282	1	Shenzhen City	59.1385
000068	1.58732e+08	4.20735e+08	3.04297e+08	896671464	68	2014	C39	1997-06-06	1997-06-11	1997	17	19.8575	0.723252	-0.146161	3.6134	1.10635e+08	0.220557	48.1755	48.1755	6.71946e+07	-0.484165	0.377274	0.381053	15	2.70805	Huang Yu	2	4	0	C3	8.14121e+09	8.14121e+09	22.8202	22.8202	2	1.75	man	1	2	0	0	Private	0	Guangdong Province	10.445	9.477	1	Shenzhen City	32.4155
000068	7.66903e+08	1.31372e+09	5.12817e+08	1006671464	68	2016	C39	1997-06-06	1997-06-11	1997	19	20.9961	0.390353	0.00664	1.64029	4.81088e+07	0.0366202	53.2211	53.2211	2.97563e+08	0.744023	0.583763	0.424144	12	2.48491	Huang Yu	2	4	0	C3	8.06064e+09	8.88832e+09	22.8103	22.908	4	3.25	man	1	4	0	0	Private	0	Guangdong Province	10.49	9.639	1	Shenzhen City	26.0546
000068	1.11776e+09	2.8037e+09	1.71109e+09	1006671464	68	2017	C39	1997-06-06	1997-06-11	1997	20	21.7542	0.610299	0.011643	2.56607	1.78665e+07	0.00637247	51.9597	51.9597	4.1293e+08	0.387704	0.398672	0.42814	13	2.56495	Huang Yu	2	4	0	C3	6.35867e+09	6.79478e+09	22.5731	22.6394	4	3.5	man	1	4	0	0	other	0	Guangdong Province	10.61	9.656	1	Shenzhen City	27.1366
000068	1.14419e+09	3.44369e+09	2.50733e+09	1006671464	68	2018	C39	1997-06-06	1997-06-11	1997	21	21.9598	0.728095	-0.040564	3.67776	-4.96039e+07	-0.0144043	50.526	50.526	2.05898e+08	-0.501372	0.332259	0.272818	11	2.3979	Huang Yu	2	4	0	C3	6.78569e+09	6.78569e+09	22.6381	22.6381	4	3.75	man	1	4	0	0	Private	0	Guangdong Province	10.854	9.746	1	Shenzhen City	26.8592
000068	1.15617e+09	3.78629e+09	2.82885e+09	1006671464	68	2019	C39	1997-06-06	1997-06-11	1997	22	22.0547	0.747129	0.001904	3.95459	2.52674e+07	0.00667339	48.3419	48.3419	2.25086e+08	0.0931884	0.305356	0.32685	12	2.48491	Huang Yu	1	4	0	C3	7.02667e+09	7.02667e+09	22.673	22.673	3	3.25	man	1	3	0	0	State-owned enterprises,Private	1	Guangdong Province	11.342	10.153	1	Shenzhen City	26.8829
000068	1.08539e+09	3.71382e+09	2.93556e+09	1006671464	68	2020	M74	1997-06-06	1997-06-11	1997	23	22.0353	0.790441	-0.048218	4.77192	-1.56977e+07	-0.00422684	46.4546	46.4546	2.28679e+08	0.0159652	0.292255	0.267757	19	2.94444	Sun Bo	2	4	0	M	6.20724e+09	6.20724e+09	22.549	22.549	3	3.25	man	1	3	0	0	State-owned enterprises	1	Guangdong Province	11.673	10.477	1	Shenzhen City	18.7978
000068	1.2922e+09	4.02767e+09	3.36968e+09	1006671464	68	2021	M74	1997-06-06	1997-06-11	1997	24	22.1165	0.836634	-0.029373	6.12121	-2.03842e+07	-0.00506104	46.4998	46.4998	9.3584e+08	1.9791	0.32083	0.089706	15	2.70805	Sun Bo	2	4	0	M	6.85277e+09	6.85277e+09	22.6479	22.6479	3	3	man	1	3	0	0	State-owned enterprises	1	Guangdong Province	12.014	11.456	1	Shenzhen City	17.5918
000068	1.60063e+09	4.30922e+09	3.88555e+09	1006671464	68	2022	M74	1997-06-06	1997-06-11	1997	25	22.184	0.901682	-0.054387	9.63456	8.47357e+07	0.0196638	45.3873	45.3873	1.10859e+09	0.184593	0.371442	0.107771	15	2.70805	Sun Bo	2		0	M	7.7411e+09	7.7411e+09	22.7698	22.7698	3	3.25								Guangdong Province			0	Shenzhen City	18.2111
000069	4.63038e+10	7.29982e+10	5.10643e+10	7271498566	69	2012	N78	1997-09-02	1997-09-10	1997	15	25.0137	0.699528	0.055572	3.3281	7147981018	0.0979199	60.9778	60.9778	2.22844e+10	0.28632	0.634314	0.519847	11	2.3979	Ren Cre	2	4	0	N	8.69612e+10	1.05601e+11	25.1887	25.3829	6	6	man	1	6	0	0	State-owned enterprises	1	Guangdong Province	9.936	8.908	1	Shenzhen City
000069	5.85848e+10	8.78788e+10	6.02231e+10	7271498566	69	2013	N78	1997-09-02	1997-09-10	1997	16	25.1992	0.685297	0.056398	3.1776	7.19797e+09	0.081908	61.3178	61.3178	2.81564e+10	0.2635	0.666655	0.529893	12	2.48491	Liu Pingchun	2	1	0	N	9.25657e+10	9.8762e+10	25.2512	25.316	6	6	man	1	6	1	6	State-owned enterprises	1	Guangdong Province	10.237	9.282	1	Shenzhen City	59.1385
000069	6.52291e+10	9.48754e+10	6.26277e+10	7271342722	69	2014	N78	1997-09-02	1997-09-10	1997	17	25.2758	0.660105	0.058928	2.94208	-2.58844e+09	-0.0272826	61.11	61.11	3.07182e+10	0.0909853	0.687524	0.56965	9	2.19722	Liu Pingchun	2	1	0	N	1.0675e+11	1.22616e+11	25.3938	25.5323	6	6	man	1	6	1	6	State-owned enterprises	1	Guangdong Province	10.445	9.477	1	Shenzhen City	32.4155
000069	8.19263e+10	1.15266e+11	7.30901e+10	8205681415	69	2015	N78	1997-09-02	1997-09-10	1997	18	25.4705	0.634098	0.045489	2.73297	-1.8723e+09	-0.0162433	64.643	64.643	3.22363e+10	0.0494212	0.710758	0.531888	10	2.30259	Duan Xiannian	2	3	0	N	1.24805e+11	1.37805e+11	25.55	25.6491	6	6	man	1	7	1	7	State-owned enterprises	1	Guangdong Province	11.076	9.728	1	Shenzhen City	28.8164
000069	1.0619e+11	1.46345e+11	9.82289e+10	8205681415	69	2016	N78	1997-09-02	1997-09-10	1997	19	25.7092	0.671215	0.049957	3.0415	4.40385e+09	0.0300923	67.5701	67.5701	3.54811e+10	0.100656	0.725613	0.532583	12	2.48491	Duan Xiannian	2	3	0	N	1.52997e+11	1.55258e+11	25.7537	25.7684	6	6	man	1	6	1	6	State-owned enterprises	1	Guangdong Province	10.49	9.639	1	Shenzhen City	26.0546
000069	1.66661e+11	2.17463e+11	1.51987e+11	8204081415	69	2017	N78	1997-09-02	1997-09-10	1997	20	26.1053	0.698911	0.042851	3.32127	-7.70013e+09	-0.0354089	67.3494	67.3494	4.23412e+10	0.193346	0.766387	0.502523	8	2.07944	Duan Xiannian	2	3	0	N	2.20601e+11	2.21654e+11	26.1196	26.1244	5	5.25	man	1	5	1	5	State-owned enterprises	1	Guangdong Province	10.61	9.656	1	Shenzhen City	27.1366
000070	8.06609e+08	1.22779e+09	4.92978e+08	250000000	70	2009	C51	1997-07-29	2000-05-11	1997	12	20.9285	0.401516	0.033029	1.67089	2.44003e+07	0.0198733	58.2863	58.2863	8.71113e+08	0.239172	0.656959	0.145507	11	2.3979	Zhang Junlin	2	4	0	C5	2.85855e+09	2.94298e+09	21.7736	21.8027	4	4	man	1	4	0	0	State-owned enterprises	1	Guangdong Province	9.244	8.469	1	Shenzhen City
000070	1.05304e+09	1.59635e+09	7.25363e+08	250000000	70	2010	G8101	1997-07-29	2000-05-11	1997	13	21.191	0.454388	0.039217	1.83281	6.7072e+07	0.0420158	58.8088	58.8088	1.06372e+09	0.221102	0.659656	0.1591	11	2.3979	Wang Bao	2	4	0	G	3.41377e+09	3.50786e+09	21.9511	21.9783	4	4	man	1	4	0	0	State-owned enterprises	1	Guangdong Province	9.835	8.907	1	Shenzhen City
000070	1.12801e+09	1.82034e+09	9.02234e+08	250000000	70	2011	G8101	1997-07-29	2000-05-11	1997	14	21.3223	0.495641	0.023029	1.98271	-4.83456e+07	-0.0265586	57.7426	57.7426	1.24686e+09	0.172174	0.619668	0.16702	11	2.3979	Wang Bao	2	4	0	G	2.61842e+09	2.65973e+09	21.6858	21.7015	4	3.5	man	1	4	0	0	State-owned enterprises	1	Guangdong Province	9.888	8.868	1	Shenzhen City
000070	1.2952e+09	1.99167e+09	1.01423e+09	250000000	70	2012	C38	1997-07-29	2000-05-11	1997	15	21.4122	0.509238	0.027426	2.03765	8.14699e+07	0.0409053	57.7426	57.7426	1.61009e+09	0.291311	0.650308	0.174542	13	2.56495	Wang Bao	2	4	0	C3	2.63593e+09	2.66923e+09	21.6925	21.7051	4	4	man	1	4	0	0	State-owned enterprises	1	Guangdong Province	9.936	8.908	1	Shenzhen City
000070	1.40099e+09	2.25347e+09	1.0879e+09	271000000	70	2013	C38	1997-07-29	2000-05-11	1997	16	21.5357	0.482769	0.028579	1.93337	1.44024e+07	0.0063912	55.1373	55.1373	1.57195e+09	-0.0236864	0.621705	0.189212	9	2.19722	Wang Bao	2	4	0	C3	3.64986e+09	3.84668e+09	22.018	22.0705	3	3.5	man	1	3	0	0	State-owned enterprises	1	Guangdong Province	10.237	9.282	1	Shenzhen City	59.1385
000070	2.60051e+09	3.96462e+09	2.55516e+09	313497373	70	2015	C38	1997-07-29	2000-05-11	1997	18	22.1007	0.64449	-0.071878	2.81286	1.78889e+08	0.0451214	53.0942	53.0942	2.4498e+09	0.280434	0.65593	0.161105	13	2.56495	Wang Bao	2	4	0	C3	1.11008e+10	1.26153e+10	23.1303	23.2582	3	3	man	1	3	0	0	State-owned enterprises	1	Guangdong Province	11.076	9.728	1	Shenzhen City	28.8164
000070	3.27871e+09	4.76645e+09	3.20496e+09	313497373	70	2016	C38	1997-07-29	2000-05-11	1997	19	22.2849	0.6724	0.028812	3.0525	3.00472e+08	0.063039	53.0942	53.0942	4.61242e+09	0.882775	0.687872	0.153163	9	2.19722	Wang Bao	2	4	0	C3	1.02686e+10	1.11333e+10	23.0524	23.1332	3	3	man	1	3	0	0	State-owned enterprises	1	Guangdong Province	10.49	9.639	1	Shenzhen City	26.0546
000070	4.30083e+09	5.85309e+09	4.02796e+09	626994746	70	2017	C38	1997-07-29	2000-05-11	1997	20	22.4902	0.688177	0.041229	3.20695	2.52936e+08	0.0432141	53.0942	53.0942	5.47307e+09	0.186595	0.734796	0.156126	11	2.3979	Jiang Qinjian	2	4	0	C3	9.33661e+09	9.88409e+09	22.9572	23.0142	3	3	man	1	3	0	0	State-owned enterprises	1	Guangdong Province	10.61	9.656	1	Shenzhen City	27.1366
000070	5.31157e+09	7.21936e+09	5.01659e+09	626994746	70	2018	C38	1997-07-29	2000-05-11	1997	21	22.7	0.694881	0.04177	3.27741	-8.11352e+07	-0.0112386	53.0942	53.0942	5.706e+09	0.0425587	0.73574	0.160923	11	2.3979	Jiang Qinjian	2	4	0	C3	9.37273e+09	9.46826e+09	22.9611	22.9712	4	3.5	man	1	4	0	0	State-owned enterprises	1	Guangdong Province	10.854	9.746	1	Shenzhen City	26.8592
000070	4.92077e+09	7.08978e+09	4.20495e+09	815002299	70	2019	C38	1997-07-29	2000-05-11	1997	22	22.6819	0.5931	0.05181	2.4576	-2.54984e+08	-0.035965	43.9871	43.9871	4.32836e+09	-0.241438	0.694065	0.197676	9	2.19722	Jiang Qinjian	2	4	0	C3	1.28918e+10	1.30477e+10	23.2799	23.2919	3	3	man	1	3	0	0	State-owned enterprises	1	Guangdong Province	11.342	10.153	1	Shenzhen City	26.8829
000070	7.75756e+09	1.00856e+10	7.11073e+09	816578166	70	2020	C38	1997-07-29	2000-05-11	1997	23	23.0344	0.705036	0.005782	3.39025	6.4752e+07	0.00642022	43.2154	43.2154	4.72243e+09	0.0910438	0.76917	0.186751	9	2.19722	Jiang Qinjian	2	4	0	C3	1.45127e+10	1.46314e+10	23.3983	23.4064	3	3	man	1	3	0	0	State-owned enterprises	1	Guangdong Province	11.673	10.477	1	Shenzhen City	18.7978
000070	5.5598e+09	8.32383e+09	5.8033e+09	844578958	70	2021	C38	1997-07-29	2000-05-11	1997	24	22.8424	0.697191	-0.072345	3.30241	-5.77731e+08	-0.0694069	42.9798	42.9798	4.59084e+09	-0.0278648	0.667937	0.114139	14	2.63906	High daylight	2	4	0	C3	1.12179e+10	1.12931e+10	23.1408	23.1475	2	2.25	man	1	2	0	0	State-owned enterprises	1	Guangdong Province	12.014	11.456	1	Shenzhen City	17.5918
000070	4.947e+09	7.87302e+09	5.50713e+09	844588171	70	2022	C38	1997-07-29	2000-05-11	1997	25	22.7867	0.699494	0.006847	3.32772	1.25782e+08	0.0159763	43.1266	43.1266	4.19161e+09	-0.0869617	0.628349	0.159212	10	2.30259	High daylight	2		0	C3	1.13032e+10	1.13517e+10	23.1484	23.1526	4	3.25								Guangdong Province			0	Shenzhen City	18.2111
000078	1.9152e+09	3.16475e+09	2.47217e+09	652510385	78	2009	C8101	1992-12-13	1998-12-18	1992	17	21.8753	0.781156	0.000193	4.56947	2.06344e+08	0.0652007	33.8652	33.8652	2.71004e+09	0.225266	0.605167	0.172068	9	2.19722	Zhang Simin	2	1,3	0	C8	1.01616e+10	1.35583e+10	23.0419	23.3303	4	4.25	man	1	4	1	4	foreign capital	0	Guangdong Province	9.244	8.469	1	Shenzhen City
000078	2.95795e+09	4.14779e+09	3.24517e+09	652510385	78	2010	C8101	1992-12-13	1998-12-18	1992	18	22.1458	0.782385	0.013327	4.59526	4.09567e+07	0.00987436	28.2493	28.2493	3.99905e+09	0.475642	0.71314	0.164287	11	2.3979	Zhang Simin	2	1,3	0	C8	1.10196e+10	1.10296e+10	23.1229	23.1238	4	4.25	man	1	4	1	4	foreign capital	0	Guangdong Province	9.835	8.907	1	Shenzhen City
000078	3.86681e+09	4.83532e+09	3.86428e+09	652510385	78	2011	C8101	1992-12-13	1998-12-18	1992	19	22.2992	0.799178	0.0128	4.97953	-1.90335e+08	-0.0393634	28.2698	28.2698	5.30503e+09	0.326572	0.799701	0.166039	11	2.3979	Zhang Simin	2	1,3	0	C8	8.06176e+09	8.06645e+09	22.8104	22.811	4	4	man	1	4	1	4	foreign capital	0	Guangdong Province	9.888	8.868	1	Shenzhen City
000078	4.72829e+09	5.86352e+09	4.80654e+09	652510385	78	2012	F52	1992-12-13	1998-12-18	1992	20	22.492	0.819736	0.017239	5.54743	-8.17256e+07	-0.013938	28.5685	28.5685	6.41802e+09	0.2098	0.806392	0.151146	11	2.3979	Zhang Simin	2	1,3	0	F	8.60018e+09	8.60415e+09	22.875	22.8755	4	4	man	1	4	1	4	foreign capital	0	Guangdong Province	9.936	8.908	1	Shenzhen City
000078	6.62607e+09	8.01924e+09	6.13123e+09	731713855	78	2013	F52	1992-12-13	1998-12-18	1992	21	22.8051	0.764565	0.028595	4.24746	-1.23072e+08	-0.0153471	36.2335	36.2335	7.99343e+09	0.245467	0.826271	0.151436	13	2.56495	Zhang Simin	2	1,3	0	F	1.12574e+10	1.16557e+10	23.1443	23.1791	4	4.5	man	1	4	1	4	Private,foreign capital	0	Guangdong Province	10.237	9.282	1	Shenzhen City	59.1385
000078	7.93413e+09	9.63171e+09	7.84913e+09	731713855	78	2014	F52	1992-12-13	1998-12-18	1992	22	22.9883	0.814926	0.008683	5.40325	-1.17481e+08	-0.0121973	26.4536	26.4536	9.80235e+09	0.2263	0.823751	0.145947	11	2.3979	Zhang Simin	2	1,3	0	F	1.4991e+10	1.4998e+10	23.4307	23.4312	5	4.75	man	1	5	1	5	Private,foreign capital	0	Guangdong Province	10.445	9.477	1	Shenzhen City	32.4155
000078	1.11741e+10	1.27623e+10	1.06192e+10	752513855	78	2015	F52	1992-12-13	1998-12-18	1992	23	23.2698	0.832078	0.040627	5.95515	9.05071e+07	0.00709178	29.1897	29.1897	1.11177e+10	0.134191	0.875556	0.146455	12	2.48491	Zhang Simin	2	1,3	0	F	2.81714e+10	2.86494e+10	24.0616	24.0784	4	4.25	man	1	4	1	4	Private,foreign capital	0	Guangdong Province	11.076	9.728	1	Shenzhen City	28.8164
000078	1.43144e+10	1.66615e+10	1.07835e+10	2648210757	78	2016	F52	1992-12-13	1998-12-18	1992	24	23.5364	0.647212	0.02994	2.83457	-1.49699e+09	-0.0898477	47.7432	47.7432	1.36059e+10	0.223803	0.859134	0.148733	13	2.56495	Zhang Simin	2	1,3	0	F	2.41862e+10	2.74672e+10	23.909	24.0363	4	3.75	man	1	4	1	4	Private,foreign capital	0	Guangdong Province	10.49	9.639	1	Shenzhen City	26.0546
000078	2.50027e+10	3.08644e+10	2.43944e+10	2646613257	78	2017	F52	1992-12-13	1998-12-18	1992	25	24.1529	0.790373	0.026691	4.77039	-2.43291e+09	-0.0788259	49.8807	49.8807	2.49396e+10	0.832999	0.810084	0.144168	8	2.07944	Zhang Simin	2	1,3	0	F	3.72798e+10	4.00094e+10	24.3417	24.4124	5	4.75	man	1	5	1	5	Private,foreign capital	0	Guangdong Province	10.61	9.656	1	Shenzhen City	27.1366
000078	3.36045e+10	4.11267e+10	3.39684e+10	2646613257	78	2018	F52	1992-12-13	1998-12-18	1992	26	24.4399	0.825944	0.017753	5.74529	-1.13518e+09	-0.0276019	48.7796	48.7796	3.83809e+10	0.538952	0.817096	0.131336	7	1.94591	Zhang Simin	2	1,3	0	F	4.16378e+10	4.18553e+10	24.4523	24.4575	4	4.25	man	1	4	1	4	Private,foreign capital	0	Guangdong Province	10.854	9.746	1	Shenzhen City	26.8592
000078	3.45696e+10	4.11683e+10	3.33176e+10	2762583257	78	2019	F52	1992-12-13	1998-12-18	1992	27	24.4409	0.809302	0.012507	5.2439	2.26862e+09	0.0551061	47.2188	47.2188	4.14927e+10	0.0810767	0.839714	0.133055	11	2.3979	Zhang Simin	2	1,3	0	F	4.34971e+10	4.3622e+10	24.496	24.4988	4	4	man	1	4	1	4	Private	0	Guangdong Province	11.342	10.153	1	Shenzhen City	26.8829
000078	3.36298e+10	3.97205e+10	3.22307e+10	2750833257	78	2020	F52	1992-12-13	1998-12-18	1992	28	24.4051	0.811438	-0.001039	5.30328	1.65055e+09	0.0415542	46.4184	46.4184	4.00225e+10	-0.0354329	0.84666	0.116116	9	2.19722	Zhang Simin	2	1,3	0	F	4.30947e+10	4.32616e+10	24.4867	24.4905	1	1.75	man	1	1	1	1	Private	0	Guangdong Province	11.673	10.477	1	Shenzhen City	18.7978
000078	3.16166e+10	3.76038e+10	3.02956e+10	2750833257	78	2021	F52	1992-12-13	1998-12-18	1992	29	24.3504	0.805651	0.006857	5.14539	8.66121e+08	0.0230328	46.6478	46.6478	4.10536e+10	0.0257627	0.840781	0.10713	9	2.19722	Zhang Simin	2	1,3	0	F	3.98928e+10	4.0006e+10	24.4095	24.4123	2	1.5	man	1	2	1	2	Private	0	Guangdong Province	12.014	11.456	1	Shenzhen City	17.5918
000078	3.15245e+10	3.62523e+10	3.01418e+10	2750833257	78	2022	F52	1992-12-13	1998-12-18	1992	30	24.3138	0.831447	-0.027367	5.93285	-6.43287e+07	-0.00177447	46.6374	46.6374	3.78349e+10	-0.078403	0.869588	0.100168	13	2.56495	Zhang Simin	2		0	F	3.91304e+10	3.92746e+10	24.3902	24.3938	3	2.25								Guangdong Province			0	Shenzhen City	18.2111
000088	1.83927e+09	4.86314e+09	3.86574e+08	1245000000	88	2009	F1105	1997-07-21	1997-07-28	1997	12	22.305	0.0794906	0.106278	1.08635	2.06783e+08	0.0425204	69.9777	69.9777	4.01422e+08	-0.0660398	0.378205	0.660109	9	2.19722	Zheng Hongjie	2	4	0	F	6.77792e+09	1.07325e+10	22.6369	23.0965	4	4	man	1	4	0	0	State-owned enterprises	1	Guangdong Province	9.244	8.469	1	Shenzhen City
000088	1997941251	4.97528e+09	3.91342e+08	1245000000	88	2010	F1105	1997-07-21	1997-07-28	1997	13	22.3277	0.0786573	0.093871	1.08537	2.21631e+08	0.0445464	68.044	68.044	4.16937e+08	0.0386493	0.401574	0.649753	12	2.48491	Li Bing	2	4	0	F	5.9696e+09	8.02319e+09	22.5099	22.8056	4	4	man	1	4	0	0	State-owned enterprises	1	Guangdong Province	9.835	8.907	1	Shenzhen City
000088	1.19657e+09	5.41418e+09	4.1729e+08	1494000000	88	2011	F1105	1997-07-21	1997-07-28	1997	14	22.4123	0.0770735	0.086654	1.08351	1.29403e+08	0.0239007	70.1971	70.1971	3.60758e+08	-0.134743	0.221007	0.616966	9	2.19722	Li Bing	2	4	0	F	7.93192e+09	7.93211e+09	22.7942	22.7942	5	4.75	man	1	5	0	0	State-owned enterprises	1	Guangdong Province	9.888	8.868	1	Shenzhen City
000088	8.97423e+08	5.29264e+09	3.96573e+08	1942200000	88	2012	G54	1997-07-21	1997-07-28	1997	15	22.3896	0.0749291	0.083906	1.081	9.87908e+07	0.0186657	71.117	71.117	3.16465e+08	-0.122776	0.169561	0.589725	9	2.19722	Li Bing	2	4	0	G	8.26237e+09	8.26248e+09	22.835	22.835	3	3.5	man	1	3	0	0	State-owned enterprises	1	Guangdong Province	9.936	8.908	1	Shenzhen City
000088	9.09818e+08	5.58708e+09	4.80238e+08	1942200000	88	2013	G54	1997-07-21	1997-07-28	1997	16	22.4437	0.0859551	0.076022	1.09404	1.07296e+08	0.0192043	68.1574	68.1574	3.07695e+08	-0.0277112	0.162843	0.589202	10	2.30259	Li Bing	2	4	0	G	1.22303e+10	1.22305e+10	23.2272	23.2272	4	3.75	man	1	4	0	0	State-owned enterprises	1	Guangdong Province	10.237	9.282	1	Shenzhen City	59.1385
000088	1.38265e+09	6.82595e+09	1.28477e+09	1942200000	88	2014	G54	1997-07-21	1997-07-28	1997	17	22.644	0.188218	0.069362	1.23186	1.17939e+08	0.017278	69.6024	69.6024	3.00851e+08	-0.0222449	0.202557	0.55819	11	2.3979	Li Bing	2	4	0	G	2.04732e+10	2.04737e+10	23.7424	23.7424	3	3.75	man	1	3	0	0	State-owned enterprises	1	Guangdong Province	10.445	9.477	1	Shenzhen City	32.4155
000088	1.63424e+09	7.87883e+09	1807119440	1942200000	88	2015	G54	1997-07-21	1997-07-28	1997	18	22.7874	0.229364	0.066338	1.29763	1.59347e+07	0.00202248	73.4484	73.4484	2.48912e+08	-0.172638	0.207421	0.499951	9	2.19722	Li Bing	2	4	0	G	1.85486e+10	18548883440	23.6437	23.6437	4	3.25	man	1	4	0	0	State-owned enterprises	1	Guangdong Province	11.076	9.728	1	Shenzhen City	28.8164
000088	1.43523e+09	8.25713e+09	1.7781e+09	1942200000	88	2016	G54	1997-07-21	1997-07-28	1997	19	22.8343	0.215342	0.046601	1.27444	5.5571e+07	0.00673007	73.4484	73.4484	2.83737e+08	0.139907	0.173818	0.500883	10	2.30259	Tong Yaming	2	4	0	G	1.5626e+10	1.5626e+10	23.4722	23.4722	4	4	man	1	4	0	0	State-owned enterprises	1	Guangdong Province	10.49	9.639	1	Shenzhen City	26.0546
000088	1.23934e+09	9.296e+09	2.22058e+09	1942200000	88	2017	G54	1997-07-21	1997-07-28	1997	20	22.9529	0.238875	0.046564	1.31384	9.90169e+07	0.0106516	73.4309	73.4309	3.43779e+08	0.211611	0.133319	0.453631	13	2.56495	Joe Hongwei	2	4	0	G	1.71173e+10	1.71173e+10	23.5634	23.5634	4	4	man	1	4	0	0	State-owned enterprises	1	Guangdong Province	10.61	9.656	1	Shenzhen City	27.1366
000088	1.09453e+09	1.03097e+10	2.56564e+09	1942200000	88	2018	G54	1997-07-21	1997-07-28	1997	21	23.0564	0.248857	0.047117	1.3313	1.00724e+08	0.00976986	73.4309	73.4309	4.03514e+08	0.17376	0.106165	0.564122	10	2.30259	Joe Hongwei	2	1	0	G	1.22766e+10	1.22766e+10	23.231	23.231	5	4.75	man	1	5	1	5	State-owned enterprises	1	Guangdong Province	10.854	9.746	1	Shenzhen City	26.8592
000088	1.11894e+09	1.10172e+10	2.83677e+09	1942200000	88	2019	G54	1997-07-21	1997-07-28	1997	22	23.1227	0.257485	0.035802	1.34677	2.59524e+08	0.0235562	73.4309	73.4309	5.93358e+08	0.470478	0.101563	0.426919	12	2.48491	Joe Hongwei	2	1	0	G	1.37714e+10	1.37714e+10	23.3459	23.3459	5	5	man	1	5	1	5	State-owned enterprises	1	Guangdong Province	11.342	10.153	1	Shenzhen City	26.8829
000088	2.62541e+09	1.31102e+10	3.26707e+09	2249161747	88	2020	G54	1997-07-21	1997-07-28	1997	23	23.2967	0.2492	0.029232	1.33191	2.73341e+08	0.0208494	73.5546	73.5546	5.31181e+08	-0.104789	0.200257	0.299742	9	2.19722	Joe Hongwei	2	1	0	G	1.74818e+10	1.74818e+10	23.5844	23.5844	4	4.25	man	1	4	1	4	State-owned enterprises	1	Guangdong Province	11.673	10.477	1	Shenzhen City	18.7978
000088	1.55654e+09	1.39509e+10	3.74526e+09	2249161747	88	2021	G54	1997-07-21	1997-07-28	1997	24	23.3588	0.26846	0.034682	1.36698	3.239e+08	0.0232171	71.2876	71.2876	6.79868e+08	0.279918	0.115786	0.383868	10	2.30259	Joe Hongwei	2	1	0	G	1.56658e+10	1.56658e+10	23.4747	23.4747	4	4	man	1	4	1	4	State-owned enterprises	1	Guangdong Province	12.014	11.456	1	Shenzhen City	17.5918
000088	2.82193e+09	1.63956e+10	5.54129e+09	2249161747	88	2022	G54	1997-07-21	1997-07-28	1997	25	23.5203	0.337973	0.0296	1.51051	5.26555e+08	0.0321155	71.233	71.233	7.9761e+08	0.173183	0.172114	0.341324	12	2.48491	Joe Hongwei	2		0	G	1.69445e+10	1.69445e+10	23.5532	23.5532	4	4								Guangdong Province			0	Shenzhen City	18.2111
000089	1.80315e+09	5.79077e+09	5.97931e+08	1690243200	89	2009	F1115	1998-04-10	1998-04-20	1998	11	22.4795	0.103256	0.100665	1.11515	5.79918e+08	0.100145	64.6563	64.6563	1.66272e+09	0.0969243	0.311384	0.490647	10	2.30259	Huang Legend	2	4	0	F	8.68918e+09	1.32917e+10	22.8853	23.3104	5	5	man	1	5	0	0	State-owned enterprises	1	Guangdong Province	9.244	8.469	1	Shenzhen City
000089	1.14209e+09	6.53607e+09	6.81149e+08	1690243200	89	2010	F1115	1998-04-10	1998-04-20	1998	12	22.6006	0.104214	0.11067	1.11634	9.1238e+08	0.139592	64.023	64.023	1899466194	0.142387	0.174737	0.475566	11	2.3979	boundless	2	4	0	F	7.88546e+09	1.00282e+10	22.7883	23.0287	5	5	man	1	5	0	0	State-owned enterprises	1	Guangdong Province	9.835	8.907	1	Shenzhen City
000089	2.09374e+09	9.16406e+09	2.30287e+09	1690243200	89	2011	F1115	1998-04-10	1998-04-20	1998	13	22.9386	0.251293	0.072818	1.33564	7.50086e+08	0.0818508	64.5067	64.5067	2.33334e+09	0.22842	0.228473	0.411116	9	2.19722	boundless	2	4	0	F	9.29464e+09	9.31738e+09	22.9527	22.9551	5	5	man	1	5	0	0	State-owned enterprises	1	Guangdong Province	9.888	8.868	1	Shenzhen City
000089	1.57404e+09	1.04025e+10	3.05309e+09	1690254380	89	2012	G56	1998-04-10	1998-04-20	1998	14	23.0653	0.293495	0.056383	1.41542	8.35744e+08	0.0803405	63.4419	63.4419	2.4733e+09	0.0599819	0.151313	0.410517	10	2.30259	boundless	2	4	0	G	9.5606e+09	9.56057e+09	22.9809	22.9809	4	4.25	man	1	4	0	0	State-owned enterprises	1	Guangdong Province	9.936	8.908	1	Shenzhen City
000089	1.35272e+09	1.18613e+10	4.04823e+09	1691786493	89	2013	G56	1998-04-10	1998-04-20	1998	15	23.1965	0.341296	0.042916	1.51813	9.2739e+08	0.0781861	65.3376	65.3376	2.54643e+09	0.0295684	0.114044	0.340362	9	2.19722	boundless	2	4	0	G	1.13737e+10	1.13737e+10	23.1546	23.1546	4	4	man	1	4	0	0	State-owned enterprises	1	Guangdong Province	10.237	9.282	1	Shenzhen City	59.1385
000089	2.44289e+09	1.26976e+10	4.77477e+09	1691791540	89	2014	G56	1998-04-10	1998-04-20	1998	16	23.2647	0.376038	0.021752	1.60266	9.02946e+08	0.0711118	64.1964	64.1964	2.9733e+09	0.167635	0.19239	0.208194	12	2.48491	boundless	2	4	0	G	1.45871e+10	1.45872e+10	23.4034	23.4034	4	4	man	1	4	0	0	State-owned enterprises	1	Guangdong Province	10.445	9.477	1	Shenzhen City	32.4155
000089	2.15801e+09	11955019714	1.70008e+09	2050769509	89	2015	G56	1998-04-10	1998-04-20	1998	17	23.2044	0.142207	0.044579	1.16578	1.18291e+09	0.0989468	60.6427	60.6427	2.95255e+09	-0.00697983	0.180511	0.302613	10	2.30259	boundless	2	4	0	G	1.84344e+10	1.84344e+10	23.6375	23.6375	3	3.5	man	1	3	0	0	State-owned enterprises	1	Guangdong Province	11.076	9.728	1	Shenzhen City	28.8164
000089	2.93633e+09	1.24799e+10	1.75976e+09	2050769509	89	2016	G56	1998-04-10	1998-04-20	1998	18	23.2474	0.141008	0.046071	1.16416	1.14063e+09	0.0913975	64.528	64.528	3.03631e+09	0.0283679	0.235285	0.272644	11	2.3979	Loyd	2	4	0	G	1.81659e+10	1.81659e+10	23.6228	23.6228	5	4.25	man	1	5	0	0	State-owned enterprises	1	Guangdong Province	10.49	9.639	1	Shenzhen City	26.0546
000089	3.80206e+09	1.31169e+10	1.89676e+09	2050769509	89	2017	G56	1998-04-10	1998-04-20	1998	19	23.2972	0.144605	0.051462	1.16905	1.08321e+09	0.0825812	68.0862	68.0862	3.32081e+09	0.0936991	0.28986	0.288779	13	2.56495	Loyd	2	4	0	G	1.97385e+10	1.97385e+10	23.7058	23.7058	5	5	man	1	5	0	0	State-owned enterprises	1	Guangdong Province	10.61	9.656	1	Shenzhen City	27.1366
000089	3.99356e+09	1.34534e+10	1.79617e+09	2050769509	89	2018	G56	1998-04-10	1998-04-20	1998	20	23.3225	0.13351	0.050679	1.15408	1.05463e+09	0.0783914	65.3126	65.3126	3.59924e+09	0.0838433	0.296843	0.258848	11	2.3979	Chen Minsheng	2	4	0	G	1.77717e+10	1.77717e+10	23.6009	23.6009	5	4.75	man	1	5	0	0	State-owned enterprises	1	Guangdong Province	10.854	9.746	1	Shenzhen City	26.8592
000089	3.18321e+09	1.40218e+10	1.94279e+09	2050769509	89	2019	G56	1998-04-10	1998-04-20	1998	21	23.3639	0.138555	0.04319	1.16084	9.63531e+08	0.0687165	66.7709	66.7709	3.80656e+09	0.0576014	0.227018	0.237155	13	2.56495	Chen Minsheng	2	4	0	G	2.19788e+10	2.19788e+10	23.8133	23.8133	6	5.25	man	1	6	0	0	State-owned enterprises	1	Guangdong Province	11.342	10.153	1	Shenzhen City	26.8829
000089	2.18356e+09	1.51177e+10	3.17827e+09	2050769509	89	2020	G56	1998-04-10	1998-04-20	1998	22	23.4391	0.210235	0.002545	1.2662	5.013e+08	0.0331599	64.7265	64.7265	2.99674e+09	-0.212741	0.144438	0.063805	13	2.56495	Lin Xiaolong	2	4	0	G	1.99331e+10	1.99331e+10	23.7156	23.7156	5	5.25	man	1	5	0	0	State-owned enterprises	1	Guangdong Province	11.673	10.477	1	Shenzhen City	18.7978
000089	4.15639e+09	2.63303e+10	1.44276e+10	2050769509	89	2021	G56	1998-04-10	1998-04-20	1998	23	23.994	0.547947	-0.000763	2.21213	9.90487e+08	0.0376177	62.5079	62.5079	3.30564e+09	0.103079	0.157856	0.083294	12	2.48491	Chen Fanhua	2	4	0	G	2.94392e+10	2.94393e+10	24.1056	24.1056	4	4.25	man	1	4	0	0	State-owned enterprises	1	Guangdong Province	12.014	11.456	1	Shenzhen City	17.5918
000089	2.38213e+09	2.51278e+10	1.44324e+10	2050769509	89	2022	G56	1998-04-10	1998-04-20	1998	24	23.9472	0.574362	-0.044901	2.34941	3.0332e+08	0.0120711	63.0782	63.0782	2.67118e+09	-0.191934	0.11411	-0.075008	9	2.19722	Chen Fanhua	2		0	G	3.05514e+10	3.05515e+10	24.1427	24.1427	4	4						State-owned enterprises	1	Guangdong Province			0	Shenzhen City	18.2111
000090	3.85465e+09	5.88977e+09	3.25317e+09	456637020	90	2009	E0101	1993-12-06	1999-07-21	1993	16	22.4965	0.552343	0.009799	2.23385	-8.74119e+06	-0.00148413	45.8369	45.8369	2.66647e+09	-0.0634352	0.654466	0.094697	14	2.63906	Yao Yulun	2	4	0	E	8.58231e+09	8.70998e+09	22.873	22.8877	3	3	man	1	3	0	0	State-owned enterprises	1	Guangdong Province	9.244	8.469	1	Shenzhen City
000090	5.30076e+09	10160244762	5.48331e+09	456637020	90	2010	E0101	1993-12-06	1999-07-21	1993	17	23.0417	0.539683	0.010902	2.17242	-1.27092e+08	-0.0125087	42.7276	42.7276	3.54645e+09	0.330015	0.521715	0.157669	10	2.30259	Gao Lei	2	4	0	E	1.08701e+10	1.09036e+10	23.1093	23.1124	2	2.5	man	1	2	0	0	State-owned enterprises	1	Guangdong Province	9.835	8.907	1	Shenzhen City
000090	4.83955e+09	7.50025e+09	4.43042e+09	456637020	90	2011	E0101	1993-12-06	1999-07-21	1993	18	22.7382	0.590704	0.027095	2.44322	1.44613e+08	0.0192811	41.2963	41.2963	3.54721e+09	0.000215761	0.645252	0.213719	8	2.07944	Xin Jie	1	4	0	E	7.55839e+09	7.55839e+09	22.7459	22.7459	3	2.75	man	1	3	0	0	State-owned enterprises	1	Guangdong Province	9.888	8.868	1	Shenzhen City
000090	6.02461e+09	8.57828e+09	5.35698e+09	502300722	90	2012	E48	1993-12-06	1999-07-21	1993	19	22.8725	0.624482	0.02916	2.66299	6.50716e+08	0.0758563	39.3886	39.3886	3.08058e+09	-0.13155	0.70231	0.223192	9	2.19722	Xin Jie	2	4	0	E	9.16944e+09	9.16945e+09	22.9391	22.9391	3	3	man	1	3	0	0	State-owned enterprises	1	Guangdong Province	9.936	8.908	1	Shenzhen City
000090	7.19062e+09	9.79152e+09	6.42047e+09	552530794	90	2013	E48	1993-12-06	1999-07-21	1993	20	23.0048	0.655718	0.038648	2.90459	5.5274e+08	0.0564509	38.5277	38.5277	4.51391e+09	0.465281	0.734372	0.23864	7	1.94591	Xin Jie	2	4	0	E	1.01335e+10	1.01335e+10	23.0391	23.0391	4	3.75	man	1	4	0	0	State-owned enterprises	1	Guangdong Province	10.237	9.282	1	Shenzhen City	59.1385
000090	8.44379e+09	1.10273e+10	7.3306e+09	552530794	90	2014	E48	1993-12-06	1999-07-21	1993	21	23.1236	0.664769	0.038224	2.98301	3.5122e+08	0.0318501	45.8953	45.8953	5.29872e+09	0.173864	0.765717	0.201208	7	1.94591	Xin Jie	2	4	0	E	1.49555e+10	1.49555e+10	23.4283	23.4283	3	3.25	man	1	3	0	0	State-owned enterprises	1	Guangdong Province	10.445	9.477	1	Shenzhen City	32.4155
000090	1.35751e+10	16553824056	1.03557e+10	855561097	90	2015	E48	1993-12-06	1999-07-21	1993	22	23.5299	0.625577	0.023703	2.67078	-2.19314e+09	-0.132486	50.844	50.844	6.31778e+09	0.192321	0.820056	0.211352	7	1.94591	Xin Jie	2	4	0	E	2.19551e+10	2.49173e+10	23.8123	23.9388	3	3.5	man	1	3	0	0	State-owned enterprises	1	Guangdong Province	11.076	9.728	1	Shenzhen City	28.8164
000090	1.56182e+10	1.92906e+10	1.2955e+10	1197785535	90	2016	E48	1993-12-06	1999-07-21	1993	23	23.6829	0.671569	0.023127	3.04478	-7.3108e+08	-0.0378982	50.844	50.844	6.20902e+09	-0.0172148	0.809624	0.22181	7	1.94591	Xin Jie	2	4	0	E	2.26714e+10	2.45256e+10	23.8444	23.923	5	4.5	man	1	5	0	0	State-owned enterprises	1	Guangdong Province	10.49	9.639	1	Shenzhen City	26.0546
000090	2.18836e+10	2.57927e+10	1.92039e+10	1197785535	90	2017	E48	1993-12-06	1999-07-21	1993	24	23.9734	0.74455	0.023194	3.91466	-1.57425e+09	-0.0610349	50.844	50.844	6.74959e+09	0.087063	0.848441	0.260775	9	2.19722	Han Dehong	2	4	0	E	2.9304e+10	3.12297e+10	24.101	24.1646	3	4.5	man	1	3	0	0	State-owned enterprises	1	Guangdong Province	10.61	9.656	1	Shenzhen City	27.1366
000090	2.79038e+10	3.17412e+10	2.30033e+10	1437342642	90	2018	E48	1993-12-06	1999-07-21	1993	25	24.1809	0.724716	0.024428	3.63262	-4.9277e+08	-0.0155246	50.6603	50.6603	1.02095e+10	0.512607	0.879104	0.216489	10	2.30259	Han Dehong	2	4	0	E	2.96152e+10	2.96151e+10	24.1116	24.1116	4	3.5	man	1	4	0	0	State-owned enterprises	1	Guangdong Province	10.854	9.746	1	Shenzhen City	26.8592
000090	3.53493e+10	4.03134e+10	3.06528e+10	1868545434	90	2019	E48	1993-12-06	1999-07-21	1993	26	24.4199	0.760364	0.030601	4.173	2.92418e+08	0.00725362	49.0769	49.0769	1.46653e+10	0.436438	0.876864	0.233881	7	1.94591	Han Dehong	2	4	0	E	4.05561e+10	4.05561e+10	24.426	24.426	5	4.25	man	1	5	0	0	State-owned enterprises	1	Guangdong Province	11.342	10.153	1	Shenzhen City	26.8829
000090	4.336e+10	4.89986e+10	3.79613e+10	1868545434	90	2020	E48	1993-12-06	1999-07-21	1993	27	24.6151	0.774743	0.030384	4.43937	-1.57583e+08	-0.00321608	45.6565	45.6565	1.71247e+10	0.167703	0.884923	0.238188	8	2.07944	Han Dehong	2	4	0	E	4.90605e+10	4.90605e+10	24.6163	24.6163	4	4	man	1	4	0	0	State-owned enterprises	1	Guangdong Province	11.673	10.477	1	Shenzhen City	18.7978
000090	5.10229e+10	5.9824e+10	4.69975e+10	1868545434	90	2021	E48	1993-12-06	1999-07-21	1993	28	24.8147	0.785596	0.032623	4.66409	1.07199e+09	0.0179191	46.3881	46.3881	2.32693e+10	0.358816	0.852883	0.197403	9	2.19722	Song Yang	2	4	0	E	5.79661e+10	5.79659e+10	24.7831	24.7831	5	4.75	man	1	5	0	0	State-owned enterprises	1	Guangdong Province	12.014	11.456	1	Shenzhen City	17.5918
000090	6.06857e+10	6.92057e+10	5.51175e+10	1868545434	90	2022	E48	1993-12-06	1999-07-21	1993	29	24.9604	0.79643	0.028475	4.91231	-1.4546e+09	-0.0210185	45.3451	45.3451	2.6464e+10	0.137291	0.876889	0.20352	14	2.63906	Song Yang	2		0	E	6.53202e+10	6.53197e+10	24.9026	24.9026	3	4						State-owned enterprises	1	Guangdong Province			0	Shenzhen City	18.2111
000096	656839044	1.8367e+09	1.88639e+08	528000000	96	2009	H0301	1999-02-18	2000-07-24	1999	10	21.3312	0.102706	0.061164	1.11446	2.34901e+07	0.0127893	64.6326	64.6326	9.26829e+08	-0.485686	0.357619	0.112657	11	2.3979	Wang Jianbin	2	4	0	H	4.2163e+09	4.29648e+09	22.1622	22.1811	4	4	man	1	4	0	0	State-owned enterprises	1	Guangdong Province	9.244	8.469	1	Shenzhen City
000096	7.45401e+08	1873833458	1.486e+08	528000000	96	2010	H0301	1999-02-18	2000-07-24	1999	11	21.3513	0.0793029	0.046543	1.08613	-2.90037e+07	-0.0154782	63.8009	63.8009	1.38032e+09	0.489295	0.397795	0.085333	11	2.3979	Wang Jianbin	2	4	0	H	3.57624e+09	3.6334e+09	21.9976	22.0134	5	4.75	man	1	5	0	0	State-owned enterprises	1	Guangdong Province	9.835	8.907	1	Shenzhen City
000096	7.71636e+08	1.98978e+09	1.76517e+08	528000000	96	2011	H0301	1999-02-18	2000-07-24	1999	12	21.4113	0.0887114	0.047325	1.09735	-4.21319e+07	-0.0211741	63.5014	63.5014	1.46159e+09	0.0588741	0.387799	0.065617	11	2.3979	Wang Jianbin	2	4	0	H	2.37076e+09	2.38356e+09	21.5865	21.5919	4	4.25	man	1	4	0	0	State-owned enterprises	1	Guangdong Province	9.888	8.868	1	Shenzhen City
000096	8.20206e+08	1.9901e+09	1.85319e+08	528000000	96	2012	F51	1999-02-18	2000-07-24	1999	13	21.4114	0.0931204	0.010561	1.10268	2.39784e+07	0.0120488	62.4415	62.4415	9.65169e+08	-0.339643	0.412144	0.068398	20	2.89037	Wang Jianbin	2	4	0	F	2.2056e+09	2.21284e+09	21.5143	21.5175	4	4	man	1	4	0	0	State-owned enterprises	1	Guangdong Province	9.936	8.908	1	Shenzhen City
000096	8.86461e+08	2.04836e+09	1.75631e+08	528000000	96	2013	F51	1999-02-18	2000-07-24	1999	14	21.4403	0.0857419	0.033357	1.09378	3.72928e+07	0.0182061	61.5677	61.5677	8.68284e+08	-0.100382	0.432766	0.083576	12	2.48491	Zhang Guiquan	2	4	0	F	2.94396e+09	2.97403e+09	21.803	21.8132	5	4.75	man	1	5	0	0	State-owned enterprises	1	Guangdong Province	10.237	9.282	1	Shenzhen City	59.1385
000096	9.85104e+08	2.03306e+09	1.43043e+08	528000000	96	2014	F51	1999-02-18	2000-07-24	1999	15	21.4328	0.0703586	0.021448	1.07568	2.27352e+07	0.0111827	64.9109	64.9109	1.00788e+09	0.160775	0.484542	0.104986	12	2.48491	Zhang Guiquan	2	4	0	F	4.25036e+09	4.3248e+09	22.1703	22.1876	5	5	man	1	5	0	0	State-owned enterprises	1	Guangdong Province	10.445	9.477	1	Shenzhen City	32.4155
000096	1.2953e+09	2.21705e+09	1.97802e+08	528000000	96	2015	F51	1999-02-18	2000-07-24	1999	16	21.5194	0.0892185	0.06737	1.09796	5.76206e+07	0.0259897	58.2439	58.2439	9.97837e+08	-0.00996611	0.584243	0.138758	14	2.63906	Zhang Guiquan	2	4	0	F	9.01933e+09	9.24772e+09	22.9226	22.9476	5	5	man	1	5	0	0	State-owned enterprises	1	Guangdong Province	11.076	9.728	1	Shenzhen City	28.8164
000096	1.34104e+09	2.42987e+09	1.25362e+08	528000000	96	2016	F51	1999-02-18	2000-07-24	1999	17	21.6111	0.0571584	0.122159	1.05597	-4.54801e+07	-0.018717	61.7971	61.7971	9.05096e+08	-0.0929423	0.551896	0.187946	13	2.56495	Zhang Guiquan	2	4	0	F	7.76077e+09	7.93976e+09	22.7723	22.7951	5	5	man	1	5	0	0	State-owned enterprises	1	Guangdong Province	10.49	9.639	1	Shenzhen City	26.0546
000096	1.47424e+09	2.55316e+09	1.51401e+08	528000000	96	2017	F51	1999-02-18	2000-07-24	1999	18	21.6606	0.0618084	0.060702	1.06409	8.17149e+07	0.0320053	63.3512	63.3512	1.24317e+09	0.373527	0.577416	0.1383	11	2.3979	Zhang Guiquan	2	4	0	F	6.98283e+09	7.13156e+09	22.6667	22.6878	5	5	man	1	5	0	0	State-owned enterprises	1	Guangdong Province	10.61	9.656	1	Shenzhen City	27.1366
000096	1.51923e+09	2.64694e+09	1.47662e+08	528000000	96	2018	F51	1999-02-18	2000-07-24	1999	19	21.6967	0.0645327	0.042204	1.06791	7.81077e+07	0.0295086	66.1343	66.1343	1.6542e+09	0.330623	0.573957	0.091704	15	2.70805	Zhang Guiquan	2	4	0	F	4.95419e+09	5.03166e+09	22.3235	22.339	5	5	man	1	5	0	0	State-owned enterprises	1	Guangdong Province	10.854	9.746	1	Shenzhen City	26.8592
000096	1.62562e+09	2.94671e+09	2.10482e+08	528000000	96	2019	F51	1999-02-18	2000-07-24	1999	20	21.804	0.0714295	0.043773	1.07692	1.04396e+08	0.0354279	68.6918	68.6918	1.62309e+09	-0.0188062	0.551674	0.105623	11	2.3979	Zhang Guiquan	2	4	0	F	6.12304e+09	6.22968e+09	22.5353	22.5526	5	5	man	1	5	0	0	State-owned enterprises	1	Guangdong Province	11.342	10.153	1	Shenzhen City	26.8829
000096	1.74267e+09	3.0762e+09	2.16043e+08	528000000	96	2020	F51	1999-02-18	2000-07-24	1999	21	21.847	0.0702305	0.043255	1.07554	4.09757e+07	0.0133202	69.3642	69.3642	1.22882e+09	-0.242911	0.566499	0.105313	14	2.63906	Zhang Guiquan	2	4	0	F	5.25907e+09	5.33236e+09	22.3832	22.3971	5	5	man	1	5	0	0	State-owned enterprises	1	Guangdong Province	11.673	10.477	1	Shenzhen City	18.7978
000096	1.80044e+09	3.084e+09	1.69694e+08	528000000	96	2021	F51	1999-02-18	2000-07-24	1999	22	21.8495	0.0633877	0.022857	1.0604	-5.49123e+07	-0.0178056	69.3642	69.3642	1.61971e+09	0.318102	0.583801	0.101104	19	2.89037	Zhang Guiquan	2	4	0	F	4.77515e+09	4.83193e+09	22.2867	22.2985	4	4.25	man	1	4	0	0	State-owned enterprises	1	Guangdong Province	12.014	11.456	1	Shenzhen City	17.5918
000096	1.53453e+09	2.7518e+09	1.50692e+08	528000000	96	2022	F51	1999-02-18	2000-07-24	1999	23	21.7355	0.0549536	0.021332	1.05793	1.19145e+08	0.0432973	69.3642	69.3642	2.10025e+09	0.296679	0.557646	0.084529	11	2.3979	Zhang Guiquan	2		0	F	4.33219e+09	4.38525e+09	22.1893	22.2015	4	4						State-owned enterprises	1	Guangdong Province			0	Shenzhen City	18.2111
000099	7.55946e+08	2.50411e+09	9.81415e+08	513600000	99	2009	F0910	1999-02-11	2000-07-31	1999	10	21.6412	0.391922	0.045251	1.64453	1.4063e+08	0.05616	48.1221	48.1221	8.07504e+08	0.189289	0.301883	0.265672	15	2.70805	Bi Wei	2	4	0	F	3.82362e+09	4.97722e+09	22.0645	22.3281	3	3	man	1	3	0	0	State-owned enterprises	1	Guangdong Province	9.244	8.469	1	Shenzhen City
000099	7.37023e+08	2.51641e+09	8.96254e+08	513600000	99	2010	F0910	1999-02-11	2000-07-31	1999	11	21.6461	0.356164	0.049693	1.55319	3.00233e+08	0.11931	48.4263	48.4263	8.79127e+08	0.0886972	0.292887	0.272292	21	2.89037	Bi Wei	2	4	0	F	4.73754e+09	6.67939e+09	22.2788	22.6223	4	3.75	man	1	4	0	0	State-owned enterprises	1	Guangdong Province	9.835	8.907	1	Shenzhen City
000099	8.19873e+08	2.71093e+09	9.7675e+08	513600000	99	2011	F0910	1999-02-11	2000-07-31	1999	12	21.7206	0.3603	0.052258	1.56323	198852198	0.0733519	50.7808	50.7808	9.86654e+08	0.122311	0.302432	0.288354	15	2.70805	Bi Wei	2	4	0	F	4.70035e+09	4.70035e+09	22.2709	22.2709	4	4	man	1	4	0	0	State-owned enterprises	1	Guangdong Province	9.888	8.868	1	Shenzhen City
000099	1.49407e+09	3.53103e+09	1.5378e+09	513600000	99	2012	G56	1999-02-11	2000-07-31	1999	13	21.9849	0.435512	0.041085	1.77152	2.04777e+08	0.0579936	48.3101	48.3101	1.0914e+09	0.106163	0.423126	0.301147	19	2.89037	Bi Wei	2	4	0	G	5.48225e+09	5.48225e+09	22.4248	22.4248	4	4	man	1	4	0	0	State-owned enterprises	1	Guangdong Province	9.936	8.908	1	Shenzhen City
000099	1.00295e+09	3.83999e+09	1.38293e+09	567937189	99	2013	G56	1999-02-11	2000-07-31	1999	14	22.0687	0.360138	0.050666	1.56284	3.03656e+08	0.0790772	44.5223	44.5223	1.18719e+09	0.087771	0.261186	0.261005	21	2.89037	Bi Wei	2	4	0	G	6.19336e+09	6.19336e+09	22.5467	22.5467	4	3.75	man	1	4	0	0	State-owned enterprises	1	Guangdong Province	10.237	9.282	1	Shenzhen City	59.1385
000099	1.22401e+09	4.45444e+09	1.73127e+09	606070420	99	2014	G56	1999-02-11	2000-07-31	1999	15	22.2172	0.388661	0.046189	1.63575	2.6592e+08	0.0596978	46.4703	46.4703	1.33911e+09	0.127961	0.274784	0.291267	22	2.99573	Bi Wei	2	4	0	G	1.00647e+10	1.00647e+10	23.0323	23.0323	4	4	man	1	4	0	0	State-owned enterprises	1	Guangdong Province	10.445	9.477	1	Shenzhen City	32.4155
000099	1.42623e+09	4.96176e+09	2.14763e+09	606070420	99	2015	G56	1999-02-11	2000-07-31	1999	16	22.325	0.432835	0.034962	1.76316	3.28142e+08	0.0661342	42.9738	42.9738	1.2894e+09	-0.0371195	0.287444	0.333389	20	2.94444	Bi Wei	2	4	0	G	1.11053e+10	1.11053e+10	23.1307	23.1307	4	4	man	1	4	0	0	State-owned enterprises	1	Guangdong Province	11.076	9.728	1	Shenzhen City	28.8164
000099	1.42076e+09	4.89319e+09	2.01706e+09	606070420	99	2016	G56	1999-02-11	2000-07-31	1999	17	22.3111	0.412218	0.018331	1.70131	2.90575e+08	0.0593834	44.8327	44.8327	1.17193e+09	-0.0911085	0.290354	0.191533	23	2.94444	Bi Wei	2	4	0	G	9.11415e+09	9.11415e+09	22.9331	22.9331	4	4	man	1	4	0	0	State-owned enterprises	1	Guangdong Province	10.49	9.639	1	Shenzhen City	26.0546
000099	1.80193e+09	5.62143e+09	2.55796e+09	606070420	99	2017	G56	1999-02-11	2000-07-31	1999	18	22.4499	0.455037	0.017003	1.83499	-7.4467e+07	-0.013247	45.033	45.033	1.26976e+09	0.0834833	0.320547	0.198009	23	2.89037	Pu Jian	2	4	0	G	8.02471e+09	8.02471e+09	22.8058	22.8058	3	3.25	man	1	3	0	0	State-owned enterprises	1	Guangdong Province	10.61	9.656	1	Shenzhen City	27.1366
000099	2.01728e+09	5.66356e+09	2.46072e+09	606070420	99	2018	G56	1999-02-11	2000-07-31	1999	19	22.4573	0.434482	0.028101	1.76829	2.33608e+08	0.0412475	44.843	44.843	1.42588e+09	0.122952	0.356186	0.238596	16	2.77259	Yang Wei	2	4	0	G	5.87895e+09	5.87895e+09	22.4946	22.4946	3	3	man	1	3	0	0	State-owned enterprises	1	Guangdong Province	10.854	9.746	1	Shenzhen City	26.8592
000099	2.35673e+09	5.86164e+09	2.47057e+09	606070420	99	2019	G56	1999-02-11	2000-07-31	1999	20	22.4917	0.421481	0.036019	1.72855	7.6576e+08	0.130639	45.5688	45.5688	1.56725e+09	0.0991474	0.40206	0.256296	15	2.70805	Yang Wei	2	4	0	G	6.94943e+09	6.94943e+09	22.6619	22.6619	3	3.25	man	1	3	0	0	State-owned enterprises	1	Guangdong Province	11.342	10.153	1	Shenzhen City	26.8829
000099	2.20538e+09	5.51255e+09	1.91667e+09	606070420	99	2020	G56	1999-02-11	2000-07-31	1999	21	22.4303	0.347693	0.038741	1.53302	4.70223e+08	0.0853004	44.4551	44.4551	1.55836e+09	-0.00567442	0.400065	0.290001	23	2.94444	Yang Wei	2	4	0	G	6.43796e+09	6.43796e+09	22.5855	22.5855	3	3	man	1	3	0	0	State-owned enterprises	1	Guangdong Province	11.673	10.477	1	Shenzhen City	18.7978
000099	3.4275e+09	6.61707e+09	1.66518e+09	775770137	99	2021	G56	1999-02-11	2000-07-31	1999	22	22.6129	0.251649	0.037594	1.33627	7.28952e+08	0.110162	46.1293	46.1293	1.68073e+09	0.0785223	0.517978	0.265169	17	2.83321	Yang Wei	2	4	0	G	7.99091e+09	8.37559e+09	22.8016	22.8486	3	3	man	1	3	0	0	State-owned enterprises	1	Guangdong Province	12.014	11.456	1	Shenzhen City	17.5918
000099	2.9294e+09	6.4637e+09	1.34246e+09	775770137	99	2022	G56	1999-02-11	2000-07-31	1999	23	22.5895	0.207693	0.026297	1.26214	5.94906e+08	0.0920381	43.7202	43.7202	1.79811e+09	0.0698439	0.453208	0.202528	17	2.83321	Yang Wei	2	4	0	G	6.94559e+09	6.99007e+09	22.6614	22.6678	5	3.75	man	1	5	0	0	State-owned enterprises	1	Guangdong Province			0	Shenzhen City	18.2111
000100	24601864000	30234449000	21806012000	2936931000	100	2009	C55	2002-04-19	2004-01-30	2002	7	24.1322	0.721231	0.02327	3.5872	737721000	0.0244	26.8064	26.8064	44287216000	0.152899	0.813703	0.152094	11	2.3979	Li Dongsheng	1	4	0	C5	3.5879e+10	3.68725e+10	24.3034	24.3307	5	4.75	man	1	5	0	0			Guangdong Province	9.244	8.469	1	Huizhou City
000100	44526118000	53478057000	35385614000	4238109000	100	2010	C55	2002-04-19	2004-01-30	2002	8	24.7025	0.661685	0.008834	2.95582	795551000	0.0148762	28.6057	28.6057	51833566000	0.170396	0.832605	0.140817	11	2.3979	Li Dongsheng	1	4	0	C5	5.11276e+10	4.99223e+10	24.6576	24.6337	6	5.75	man	1	6	0	0			Guangdong Province	9.835	8.907	1	Huizhou City
000100	48223466000	74014316000	54731168000	8476218000	100	2011	C55	2002-04-19	2004-01-30	2002	9	25.0275	0.739467	0.022577	3.83829	1666287000	0.022513	20.0418	20.0418	60751550000	0.17205	0.651542	0.158552	8	2.07944	Li Dongsheng	1	4	0	C5	7.05578e+10	7.03274e+10	24.9797	24.9764	5	5.25	man	1	5	0	0	State-owned enterprises	1	Guangdong Province	9.888	8.868	1	Huizhou City
000100	51179235000	79744793000	59511913000	8476218000	100	2012	C39	2002-04-19	2004-01-30	2002	10	25.1021	0.74628	0.01596	3.94135	3915505000	0.0491004	20.0197	20.0197	69448351000	0.143154	0.641788	0.163292	8	2.07944	Li Dongsheng	1	4	0	C3	7.81834e+10	7.80748e+10	25.0823	25.0809	6	5.75	man	1	6	0	0			Guangdong Province	9.936	8.908	1	Huizhou City
000100	47928618000	78080637000	58122544000	8531495000	100	2013	C39	2002-04-19	2004-01-30	2002	11	25.081	0.744391	0.036945	3.91223	5181610000	0.0663623	19.2477	19.2477	85324086000	0.228598	0.613835	0.175393	9	2.19722	Li Dongsheng	1	4	0	C3	7.80046e+10	7.80009e+10	25.08	25.08	6	6	man	1	6	0	0			Guangdong Province	10.237	9.282	1	Huizhou City
000100	55480298000	92876886000	66016391000	9452413000	100	2014	C39	2002-04-19	2004-01-30	2002	12	25.2545	0.710795	0.045574	3.45775	5412241000	0.0582733	19.0067	19.0067	101028675000	0.184058	0.597353	0.175669	13	2.56495	Li Dongsheng	1	4	0	C3	1.00673e+11	1.01936e+11	25.3351	25.3476	5	5.5	man	1	5	0	0			Guangdong Province	10.445	9.477	1	Huizhou City
000100	53749489000	111754821000	74125380000	12228360000	100	2015	C39	2002-04-19	2004-01-30	2002	13	25.4396	0.663286	0.028903	2.96988	7394075000	0.0661634	23.4105	23.4105	104579482000	0.0351465	0.480959	0.165392	14	2.63906	Li Dongsheng	1	3	0	C3	1.22397e+11	1.26218e+11	25.5305	25.5613	6	5.25	man	1	6	1	6			Guangdong Province	11.076	9.728	1	Huizhou City
000100	75922319000	147136786000	101390005000	12213682000	100	2016	C39	2002-04-19	2004-01-30	2002	14	25.7146	0.689087	0.014528	3.21633	8028002000	0.0545615	25.099	25.099	106473500000	0.0181108	0.515998	0.169088	12	2.48491	Li Dongsheng	1	3	0	C3	1.43126e+11	1.41695e+11	25.687	25.6769	5	5	man	1	5	1	5			Guangdong Province	10.49	9.639	1	Huizhou City
000100	80095907000	160293984000	106151048000	13514972000	100	2017	C39	2002-04-19	2004-01-30	2002	15	25.8003	0.662227	0.022114	2.96057	9209615000	0.0574545	27.0736	27.0736	111577362000	0.0479355	0.499681	0.20536	16	2.77259	Li Dongsheng	1	3	0	C3	1.59339e+11	1.58859e+11	25.7943	25.7913	6	5.75	man	1	6	1	6			Guangdong Province	10.61	9.656	1	Huizhou City
000100	80307801000	192763943000	131892270000	13549649000	100	2018	C39	2002-04-19	2004-01-30	2002	16	25.9847	0.684216	0.021089	3.16673	10486579000	0.0544011	25.9813	25.9813	113360076000	0.0159774	0.416612	0.183085	13	2.56495	Li Dongsheng	1	3	0	C3	1.68818e+11	1.65089e+11	25.8521	25.8298	6	5.5	man	1	6	1	6			Guangdong Province	10.854	9.746	1	Huizhou City
000100	48155523000	164844885000	100961741000	13528439000	100	2019	C39	2002-04-19	2004-01-30	2002	17	25.8283	0.612465	0.022189	2.58041	11490096000	0.0697025	24.7847	24.7847	74933086000	-0.338982	0.292126	0.114715	13	2.56495	Li Dongsheng	1	3	0	C3	1.61653e+11	1.61434e+11	25.8087	25.8074	6	6	man	1	6	1	6			Guangdong Province	11.342	10.153	1	Huizhou City
000100	65688464000	257908279000	167851212000	14030788000	100	2020	C39	2002-04-19	2004-01-30	2002	18	26.2759	0.650817	0.01964	2.86383	16698283000	0.064745	23.5926	23.5926	76677238000	0.0232761	0.254697	0.136089	14	2.63906	Li Dongsheng	1	1,3	0	C3	2.66282e+11	2.67189e+11	26.3078	26.3112	5	5.25	man	1	5	1	5			Guangdong Province	11.673	10.477	1	Huizhou City
000100	87183292000	308733132000	189087840000	14030642000	100	2021	C39	2002-04-19	2004-01-30	2002	19	26.4557	0.612464	0.048453	2.5804	32878453000	0.106495	23.3872	23.3872	163540560000	1.13284	0.28239	0.198617	11	2.3979	Li Dongsheng	1	1,3	0	C3	2.771e+11	2.75657e+11	26.3476	26.3424	5	4.25	man	1	5	1	5			Guangdong Province	12.014	11.456	1	Huizhou City
000100	95493010000	359996232000	227857479000	17071892000	100	2022	C39	2002-04-19	2004-01-30	2002	20	26.6094	0.632944	0.004967	2.72438	18426376000	0.0511849	17.1958	18.6314	166552786000	0.0184188	0.265261	0.087824	14	2.63906	Li Dongsheng	1		0	C3	3.05115e+11	2.91365e+11	26.444	26.3978	5	5								Guangdong Province			0	Huizhou City
000150	3.28891e+09	7.19999e+09	4.68956e+09	447804877	150	2016	Q83	1993-02-19	2000-08-07	1993	23	22.6973	0.65133	0.103158	2.86804	-5.65856e+08	-0.0785913	65.1097	65.1097	1.29646e+09	0.257199	0.456794	0.259157	8	2.07944	Chen Yimin	2	4	0	Q	1.61417e+10	1.85133e+10	23.5047	23.6418	3	3	man	1	3	0	0	Private	0	Guangdong Province	10.49	9.639	1	Shantou City
000150	2.83151e+09	7.62029e+09	5.24619e+09	447804877	150	2017	Q83	1993-02-19	2000-08-07	1993	24	22.7541	0.68845	0.024188	3.20976	4.29826e+07	0.00564056	65.0917	65.0917	2.11617e+09	0.632274	0.371576	0.315223	8	2.07944	Chen Yimin	2	4	0	Q	1.7108e+10	1.89401e+10	23.5628	23.6645	3	3	man	1	3	0	0	Private	0	Guangdong Province	10.61	9.656	1	Shantou City
000150	2.87093e+09	8.27417e+09	5.75248e+09	626926827	150	2018	Q83	1993-02-19	2000-08-07	1993	25	22.8364	0.695233	0.024254	3.28119	3.72738e+08	0.0450484	62.706	62.706	2204000845	0.041503	0.346975	0.311081	9	2.19722	Chen Yimin	2	4	0	Q	1.44387e+10	1.49871e+10	23.3932	23.4305	2	2.25	man	1	2	0	0	Private	0	Guangdong Province	10.854	9.746	1	Shantou City
000150	2.35898e+09	5.95188e+09	5.03977e+09	877697557	150	2019	Q83	1993-02-19	2000-08-07	1993	26	22.507	0.846754	-0.261063	6.52544	1.57362e+08	0.026439	58.1533	58.1533	1.79224e+09	-0.186825	0.396342	0.182124	7	1.94591	Chen Yimin	2	4	0	Q	8.97498e+09	9.24394e+09	22.9177	22.9472	1	1.75	man	1	1	0	0	Private	0	Guangdong Province	11.342	10.153	1	Shantou City
000150	2.127e+09	5.0933e+09	4.8178e+09	877697557	150	2020	Q83	1993-02-19	2000-08-07	1993	27	22.3512	0.884518	-0.120641	7.41794	1.82034e+08	0.03574	54.9833	54.9833	1.56164e+09	-0.128662	0.417607	0.1412	7	1.94591	Chen Yimin	2	4	0	Q	7.22604e+09	7.41579e+09	22.701	22.7269	1	1	man	1	1	0	0	Private	0	Guangdong Province	11.673	10.477	1	Shantou City
000150	1.73718e+09	4.29188e+09	4.60969e+09	877697557	150	2021	Q83	1993-02-19	2000-08-07	1993	28	22.18	0.903221	-0.165116	1.0604	1.18737e+08	0.0276656	52.1738	52.1738	1.33441e+09	-0.145511	0.40476	0.160479	10	2.30259	Liu Zhuangqing	1	4	0	Q	7.92052e+09	8.24335e+09	22.7927	22.8327	1	1	man	1	1	0	0	Private	0	Guangdong Province	12.014	11.456	1	Shantou City
000151	6.39381e+08	1.08824e+09	2.06772e+08	295980000	151	2010	H21	1999-03-01	2000-09-06	1999	11	20.8078	0.190006	0.00712	1.23458	-1.30685e+08	-0.120088	49.2205	49.2205	9.35868e+08	0.32557	0.587537	0.09791	9	2.19722	Zou Baozhong	2	4	0	H	3.57826e+09	3.85325e+09	21.9981	22.0722	4	3.5	man	1	4	0	0	State-owned enterprises	1	Beijing City	8.907	8.907	1	Beijing City
000151	8.17888e+08	1.18518e+09	3.23439e+08	295980000	151	2011	H21	1999-03-01	2000-09-06	1999	12	20.8932	0.272902	-0.00916	1.37533	1.5561e+08	0.131296	48.8051	48.8051	1.03839e+09	0.109551	0.690094	0.09033	12	2.48491	Zou Baozhong	2	4	0	H	2.70142e+09	2.86887e+09	21.717	21.7772	4	4	man	1	4	0	0	State-owned enterprises	1	Beijing City	8.868	8.868	0	Beijing City
000151	1.32666e+09	1.66586e+09	7.5838e+08	295980000	151	2012	F51	1999-03-01	2000-09-06	1999	13	21.2336	0.45525	0.026474	1.8357	5.42243e+08	0.237624	50.9137	50.9137	1.67426e+09	0.612361	0.796382	0.103292	11	2.3979	Zou Baozhong	2	4	0	F	2.67712e+09	2.7888e+09	21.708	21.7489	4	4	man	1	4	0	0	State-owned enterprises	1	Beijing City	8.895	8.908	0	Beijing City
000151	2.24478e+09	2.48991e+09	1.51057e+09	295980000	151	2013	F51	1999-03-01	2000-09-06	1999	14	21.6355	0.606677	0.037169	2.54244	7.30132e+08	0.227007	51.4878	51.4878	1.55512e+09	-0.0711641	0.901551	0.161362	13	2.56495	Liu Xueyi	2	4	0	F	3.55374e+09	3.67123e+09	21.9913	22.0238	4	4.25	man	1	4	0	0	State-owned enterprises	1	Beijing City	9.282	9.282	1	Beijing City	75.4462
000151	2.65262e+09	2.91964e+09	1.91698e+09	295980000	151	2014	F51	1999-03-01	2000-09-06	1999	15	21.7947	0.656582	0.038599	2.9119	7.68366e+08	0.220557	50.4649	50.4649	2.53796e+09	0.632005	0.908544	0.123354	13	2.56495	Liu Xueyi	2	4	0	F	7.06238e+09	7.51988e+09	22.678	22.7408	5	4.75	man	1	5	0	0	State-owned enterprises	1	Beijing City	9.212	9.477	0	Beijing City	83.5235
000151	2.17968e+09	2.41567e+09	1.40037e+09	295980000	151	2015	F51	1999-03-01	2000-09-06	1999	16	21.6052	0.579701	0.055603	2.37926	-4.50875e+08	-0.132486	46.9792	46.9792	1.21243e+09	-0.52228	0.902308	0.19472	12	2.48491	Liu Xueyi	2	4	0	F	8.01568e+09	8.63412e+09	22.8047	22.879	6	5.75	man	1	6	0	0	State-owned enterprises	1	Beijing City	9.192	9.728	0	Beijing City	78.5452
000151	1.78413e+09	2.06873e+09	1.07064e+09	295980000	151	2016	F51	1999-03-01	2000-09-06	1999	17	21.4502	0.517535	0.048767	2.07269	-3.50478e+08	-0.154187	46.6745	46.6745	1.76736e+09	0.457696	0.862424	0.116183	10	2.30259	Liu Yan	2	4	0	F	6.3915e+09	6.86889e+09	22.5782	22.6503	6	5.5	woman	0	0	0	0	State-owned enterprises	1	Beijing City	9.171	9.639	0	Beijing City	70.8552
000151	1.76427e+09	2.1568e+09	1.16633e+09	295980000	151	2017	F51	1999-03-01	2000-09-06	1999	18	21.4919	0.54077	0.041003	2.17756	1.08497e+08	0.0503046	46.6808	46.6808	2.2286e+09	0.260975	0.818006	0.137902	11	2.3979	Liu Yan	2	4	0	F	4.54599e+09	4.80985e+09	22.2375	22.2939	5	5.75	woman	0	0	0	0	State-owned enterprises	1	Beijing City	9.236	9.656	0	Beijing City	56.1421
000151	1.75165e+09	2.15761e+09	1.15722e+09	295980000	151	2018	F51	1999-03-01	2000-09-06	1999	19	21.4923	0.536344	0.038664	2.15677	-4.59646e+08	-0.14587	46.6574	46.6574	1.27073e+09	-0.429808	0.811846	0.164179	10	2.30259	Liu Yan	2	4	0	F	3.98612e+09	4.18806e+09	22.1061	22.1555	5	5.25	woman	0	0	0	0	State-owned enterprises	1	Beijing City	9.239	9.746	0	Beijing City	49.5268
000151	1.95223e+09	2.39255e+09	1.44447e+09	295980000	151	2019	F51	1999-03-01	2000-09-06	1999	20	21.5956	0.60374	0.003658	2.52359	-5.26157e+08	-0.139126	47.892	47.892	1.1836e+09	-0.0685645	0.815964	0.274033	10	2.30259	Liu Yan	2	4	0	F	4.33747e+09	4.55226e+09	22.1906	22.2389	5	5	woman	0	0	0	0	State-owned enterprises	1	Beijing City	9.512	10.153	0	Beijing City	42.3423
000151	1.32515e+09	1.80495e+09	1.16739e+09	295980000	151	2020	F51	1999-03-01	2000-09-06	1999	21	21.3138	0.64677	-0.16106	2.83101	2.55396e+07	0.0141497	47.6964	47.6964	7.80847e+08	-0.340279	0.734177	0.038692	12	2.48491	Liu Yan	2	4	0	F	3.3978e+09	3.5737e+09	21.9464	21.9969	5	5	woman	0	0	0	0	State-owned enterprises	1	Beijing City	9.813	10.477	0	Beijing City	37.2732
000151	2.73083e+09	3.67315e+09	2.23567e+09	337370728	151	2021	F51	1999-03-01	2000-09-06	1999	22	22.0243	0.608654	0.017666	2.55528	-1.72471e+07	-0.00469545	53.8107	53.8107	2.15961e+09	1.76573	0.743459	0.162652	12	2.48491	Zhang peng		4	0	F	4.80574e+09	5.1067e+09	22.2931	22.3538	5	5	man	1	5	0	0	State-owned enterprises	1	Beijing City	10.123	11.456	0	Beijing City	33.7233
000151	3.73849e+09	4.5497e+09	3.3345e+09	337370728	151	2022	F51	1999-03-01	2000-09-06	1999	23	22.2383	0.732907	-0.103121	3.74401	1.03103e+08	0.0226614	54.0623	54.0623	4.22202e+09	0.954988	0.8217	0.061585	12	2.48491	Zhang peng			0	F	6.98006e+09	7.62586e+09	22.6663	22.7548	3	5								Beijing City			0	Beijing City	35.8778
000153	5.75617e+08	1.20547e+09	5.26776e+08	260009200	153	2009	C8105	1997-08-30	2000-09-20	1997	12	20.9101	0.436987	0.019666	1.77616	3.24052e+07	0.0268817	46.9862	46.9862	9.55695e+08	0.0937135	0.477503	0.274359	9	2.19722	Xu birch	2	4	0	C8	2.26045e+09	2.48985e+09	21.5388	21.6355	4	3.75	man	1	4	0	0	State-owned enterprises	1	Anhui Province	7.476	8.469	0	Wuhu City
000153	5.46529e+08	1.27583e+09	5.22019e+08	260009200	153	2010	C8105	1997-08-30	2000-09-20	1997	13	20.9669	0.40916	0.031726	1.69251	5.50374e+07	0.0431385	42.407	42.407	1.07418e+09	0.123979	0.428371	0.265633	9	2.19722	Xu birch	2	4	0	C8	2.91875e+09	3.12471e+09	21.7944	21.8626	3	3.25	man	1	3	0	0	State-owned enterprises	1	Anhui Province	7.676	8.907	0	Wuhu City
000153	5.62396e+08	1.31823e+09	5.52993e+08	260009200	153	2011	C8105	1997-08-30	2000-09-20	1997	14	20.9996	0.419497	0.007528	1.72264	5.50635e+07	0.0417708	40.9648	40.9648	1.51649e+09	0.411761	0.42663	0.20001	9	2.19722	Xu birch	2	4	0	C8	2.03837e+09	2.12865e+09	21.4354	21.4788	3	3	man	1	3	0	0	Private	0	Anhui Province	7.783	8.868	0	Wuhu City
000153	6.21488e+08	1.45049e+09	6.75474e+08	260009200	153	2012	C27	1997-08-30	2000-09-20	1997	15	21.0952	0.465688	0.012473	1.87156	4.56504e+07	0.0314725	40.8768	40.8768	1.65776e+09	0.0931605	0.428468	0.229785	11	2.3979	Xu birch	2	4	0	C2	2.25898e+09	2.36033e+09	21.5382	21.5821	3	3.5	man	1	3	0	0	Private	0	Anhui Province	7.999	8.908	0	Wuhu City
000153	9.21465e+08	1.98102e+09	9.26723e+08	312141230	153	2013	C27	1997-08-30	2000-09-20	1997	16	21.4069	0.467801	0.013724	1.87899	-7.03114e+07	-0.0354925	27.4999	27.4999	1.5299e+09	-0.0771318	0.465146	0.260568	10	2.30259	Xu birch	2	4	0	C2	3.00741e+09	3.36767e+09	21.8243	21.9375	4	3.75	man	1	4	0	0	Private	0	Anhui Province	8.273	9.282	0	Wuhu City
000153	9.47967e+08	2.23753e+09	1.0906e+09	312141230	153	2014	C27	1997-08-30	2000-09-20	1997	17	21.5286	0.487414	0.018376	1.95089	1.05105e+07	0.00469736	30.1406	30.1406	1.69895e+09	0.110496	0.423666	0.265003	10	2.30259	Xu birch	2	4	0	C2	4.81111e+09	4.94555e+09	22.2942	22.3218	3	3.25	man	1	3	0	0	Private	0	Anhui Province	8.839	9.477	0	Wuhu City
000153	1.18027e+09	2.49037e+09	1.3376e+09	312141230	153	2016	C27	1997-08-30	2000-09-20	1997	19	21.6357	0.537108	0.018355	2.16033	7.82119e+07	0.0314057	32.6719	32.6719	2.03368e+09	0.308429	0.473931	0.266128	13	2.56495	He Hongman	2	4	0	C2	5.35959e+09	5.3611e+09	22.4022	22.4024	3	3	man	1	3	0	0	Private	0	Anhui Province	8.49	9.639	0	Wuhu City
000153	1.49595e+09	2.76771e+09	1.54726e+09	317077630	153	2017	C27	1997-08-30	2000-09-20	1997	20	21.7413	0.559038	0.023611	2.26777	5.23951e+07	0.0189308	29.7248	29.7248	2.57811e+09	0.267702	0.540501	0.305994	9	2.19722	He Hongman	2	4	0	C2	4.03463e+09	4.05534e+09	22.1182	22.1233	3	3	man	1	3	0	0	Private	0	Anhui Province	8.738	9.656	0	Wuhu City
000153	1.58816e+09	3.008e+09	1.71621e+09	317077630	153	2018	C27	1997-08-30	2000-09-20	1997	21	21.8245	0.570549	0.020182	2.32856	2.33593e+08	0.0776571	32.1633	32.1633	3.0134e+09	0.168841	0.527978	0.389499	9	2.19722	He Hongman	2	4	0	C2	3.34367e+09	3.34916e+09	21.9303	21.932	3	3	man	1	3	0	0	Private	0	Anhui Province	8.859	9.746	0	Wuhu City
000153	1.73921e+09	3.55961e+09	2.2325e+09	312141230	153	2019	C27	1997-08-30	2000-09-20	1997	22	21.9929	0.627174	0.022646	2.68221	6.62133e+07	0.0186013	30.7497	30.7497	3.23806e+09	0.0745568	0.488594	0.38155	12	2.48491	He Hongman	2	4	0	C2	4.29536e+09	4.29575e+09	22.1808	22.1809	3	3	man	1	3	0	0	Private	0	Anhui Province	9.194	10.153	0	Wuhu City
000153	1.73829e+09	3.63621e+09	2.18823e+09	312141230	153	2020	C27	1997-08-30	2000-09-20	1997	23	22.0142	0.601789	0.028078	2.51123	2.92753e+08	0.0805106	32.6719	32.6719	3.32118e+09	0.025669	0.47805	0.346629	9	2.19722	He Hongman	2	4	0	C2	4.93439e+09	4.93507e+09	22.3195	22.3196	3	3	man	1	3	0	0	Private	0	Anhui Province	9.528	10.477	0	Wuhu City
000153	1.69477e+09	3.81633e+09	2.25863e+09	312141230	153	2021	C27	1997-08-30	2000-09-20	1997	24	22.0626	0.591833	0.028684	2.44997	2.37882e+08	0.0623326	31.3905	31.3905	3.50167e+09	0.054344	0.444084	0.301077	9	2.19722	He Hongman	2	4	0	C2	5.99693e+09	5.99808e+09	22.5145	22.5147	3	3	man	1	3	0	0	Private	0	Anhui Province	9.875	11.456	0	Wuhu City
000153	2.07741e+09	4.46924e+09	2.71448e+09	332111230	153	2022	C27	1997-08-30	2000-09-20	1997	25	22.2205	0.607369	0.033773	2.54692	4.3999e+08	0.0984486	28.5996	28.5996	4.00402e+09	0.143461	0.464823	0.282284	12	2.48491	He Hongman	2		0	C2	7.05127e+09	7.21791e+09	22.6765	22.6998	5	3.5						Private	0	Anhui Province			0	Wuhu City
000155	7.61261e+08	3.21663e+09	1.27632e+09	470000000	155	2009	C4310	1997-10-20	2000-09-26	1997	12	21.8916	0.396789	0.022693	1.6578	3.58161e+08	0.111347	65.0407	65.0407	2.25133e+09	-0.147918	0.236664	0.19237	5	1.60944	Su Chongguang	2	4	0	C4	5.48752e+09	5.48752e+09	22.4257	22.4257	5	4.75	man	1	5	0	0	State-owned enterprises	1	Sichuan Province	7.521	8.469	0	Chengdu City
000155	7.99215e+08	3.37795e+09	1.67403e+09	470000000	155	2010	C4310	1997-10-20	2000-09-26	1997	13	21.9405	0.495575	-0.064762	1.98245	-1.39552e+07	-0.00413127	65.1092	65.1092	2.00577e+09	-0.10907	0.236598	0.109121	5	1.60944	Su Chongguang	2	4	0	C4	4.95463e+09	4.95463e+09	22.3236	22.3236	5	5	man	1	5	0	0	State-owned enterprises	1	Sichuan Province	7.431	8.907	0	Chengdu City
000155	6.02752e+08	3.11001e+09	1.62681e+09	470000000	155	2011	C4310	1997-10-20	2000-09-26	1997	14	21.8579	0.523089	-0.071629	2.09683	1.60874e+08	0.0517279	64.8134	64.8134	1.98702e+09	-0.00935073	0.19381	0.109744	7	1.94591	Chen Xiaojun	2	4	0	C4	3.64311e+09	3.64311e+09	22.0161	22.0161	4	4.25	man	1	4	0	0	State-owned enterprises	1	Sichuan Province	7.433	8.868	0	Chengdu City
000155	1.0181e+09	2.93345e+09	2.17706e+09	470000000	155	2013	C26	1997-10-20	2000-09-26	1997	16	21.7994	0.74215	-0.163893	3.87822	-1.17738e+08	-0.0401364	64.4262	64.4262	1.81092e+09	-0.14572	0.347066	0.060212	8	2.07944	Chen Xiaojun	2	4	0	C2	3.66696e+09	3.66696e+09	22.0226	22.0226	5	4.75	man	1	5	0	0	State-owned enterprises	1	Sichuan Province	7.998	9.282	0	Chengdu City	99.8462
000155	4.59873e+08	1.34995e+09	2.22726e+09	470000000	155	2014	C26	1997-10-20	2000-09-26	1997	17	21.0233	0.924091	-0.146161	1.04147	-5.96452e+07	-0.0441833	64.1065	64.1065	8.42147e+08	-0.484165	0.340659	0.003338	8	2.07944	Wang Cheng	2	4	0	C2	5.48906e+09	5.48906e+09	22.426	22.426	4	4.25	man	1	4	0	0	State-owned enterprises	1	Sichuan Province	8.291	9.477	0	Chengdu City	71.9003
000155	3.45762e+09	6.78521e+09	3.10891e+09	1270000000	155	2017	C26	1997-10-20	2000-09-26	1997	20	22.638	0.458189	0.056232	1.84566	-4.52371e+07	-0.00666702	50.031	50.031	6.50912e+09	2.59144	0.509582	0.058152	6	1.79176	Wang Cheng	2	4	0	C2	9.72359e+09	1.0767e+10	22.9978	23.0998	3	3	man	1	3	0	0	State-owned enterprises	1	Sichuan Province	8.552	9.656	0	Chengdu City	52.2787
000155	3.58607e+09	7.22904e+09	3.44061e+09	1270000000	155	2018	C26	1997-10-20	2000-09-26	1997	21	22.7014	0.475944	0.056845	1.90819	6.45655e+08	0.0893142	48.8721	48.8721	4.27204e+09	-0.343684	0.496065	0.119166	7	1.94591	Wang Cheng	2	4	0	C2	7.80728e+09	8.01261e+09	22.7783	22.8043	4	3.75	man	1	4	0	0	State-owned enterprises	1	Sichuan Province	9.006	9.746	0	Chengdu City	46.8958
000155	2.82737e+09	7.24618e+09	3.02409e+09	1270000000	155	2019	D44	1997-10-20	2000-09-26	1997	22	22.7037	0.417335	0.045464	1.71625	7.68957e+08	0.106119	48.8721	48.8721	2.05111e+09	-0.519877	0.390187	0.270365	7	1.94591	Lu Bihui	2	4	0	D	8.52319e+09	8.52319e+09	22.8661	22.8661	4	3.75	woman	0	0	0	0	State-owned enterprises	1	Sichuan Province	9.06	10.153	0	Chengdu City	42.9249
000155	3.49765e+09	9.23418e+09	4.68399e+09	1270000000	155	2020	D44	1997-10-20	2000-09-26	1997	23	22.9462	0.507244	0.031802	2.0294	4.15299e+08	0.0449741	45.8179	45.8179	1.99651e+09	-0.0266188	0.378772	0.31209	6	1.79176	Lu Bihui	2	4	0	D	1.5225e+10	1.5225e+10	23.4462	23.4462	4	4	woman	0	0	0	0	State-owned enterprises	1	Sichuan Province	9.39	10.477	0	Chengdu City	40.0683
000155	5.8013e+09	1.7309e+10	1.00395e+10	1475926818	155	2021	D44	1997-10-20	2000-09-26	1997	24	23.5745	0.580014	0.038822	2.38103	1.39445e+09	0.0805619	51.9664	51.9664	4.40801e+09	1.20786	0.335161	0.332745	9	2.19722	Zhang Changjun	2	4	0	D	4.46306e+10	4.84813e+10	24.5217	24.6044	4	4	man	1	4	0	0	State-owned enterprises	1	Sichuan Province	9.732	11.456	0	Chengdu City	39.5425
000155	6.27511e+09	1.93482e+10	1.05693e+10	1475926818	155	2022	D44	1997-10-20	2000-09-26	1997	25	23.6859	0.546268	0.066377	2.20394	2.87456e+09	0.14857	52.317	52.317	3.80142e+09	-0.137609	0.324326	0.543151	6	1.79176	Zhang Changjun	2		0	D	3.47712e+10	3.68998e+10	24.2721	24.3315	4	4	man	1	4			State-owned enterprises	1	Sichuan Province			0	Chengdu City	52.8444
000156	7.24072e+08	3.38357e+09	2.53338e+09	3.86747e+08	156	2012	R86	1994-06-30	2000-09-06	1994	18	21.9422	0.74873	0.051362	3.97978	6.81341e+08	0.201368	89.1583	88.7168	1.50861e+09	0.453838	0.213996	0.427201	20	2.89037	Li Yiqing	1	4	0	R	4.00087e+09	1.39754e+10	22.1098	23.3606	3	3	woman	0	0	0	0	other	0	Zhejiang Province	9.86	8.908	1	Hangzhou City
000156	1.34431e+09	5.08453e+09	3.27095e+09	5.4193e+08	156	2013	R86	1994-06-30	2000-09-06	1994	19	22.3495	0.643314	0.05024	2.80359	8.72757e+08	0.171649	80.6811	80.6811	1.80118e+09	0.19394	0.264392	0.441498	14	2.63906	Li Yiqing	1	4	0	R	6.41893e+09	2.68467e+10	22.5825	24.0134	4	3.5	woman	0	0	0	0	State-owned enterprises	1	Zhejiang Province	10.053	9.282	1	Hangzhou City	110.231
000156	1.49105e+09	5.55818e+09	3.35112e+09	5.4193e+08	156	2014	R86	1994-06-30	2000-09-06	1994	20	22.4385	0.602917	0.069064	2.51837	1.34557e+09	0.220557	80.6811	80.6811	2.41162e+09	0.338905	0.268262	0.421399	14	2.63906	Li Yiqing	1	4	0	R	8.26495e+09	3.17888e+10	22.8353	24.1824	4	4	woman	0	0	0	0	State-owned enterprises	1	Zhejiang Province	10.335	9.477	1	Hangzhou City	other
000156	7.6027e+09	1.2675e+10	3.41697e+09	1.54193e+09	156	2015	R86	1994-06-30	2000-09-06	1994	21	23.2629	0.269583	0.042018	1.36908	1.20679e+09	0.0952103	78.9132	78.9132	2.85857e+09	0.185335	0.599818	0.442464	20	2.94444	Wang Jian'er	2	3	0	R	2.70801e+10	5.04309e+10	24.0221	24.6439	5	4.5	man	1	5	1	5	State-owned enterprises	1	Zhejiang Province	10.492	9.728	1	Hangzhou City	53.9014
000156	8.1087e+09	1.40328e+10	3.91906e+09	1.54193e+09	156	2016	R86	1994-06-30	2000-09-06	1994	22	23.3647	0.279278	0.0428	1.3875	1.48529e+09	0.105844	75.7774	75.7774	3.08118e+09	0.0778752	0.577837	0.448911	14	2.63906	Wang Jian'er	2	3	0	R	2.48176e+10	2.95904e+10	23.9348	24.1107	6	5.75	man	1	6	1	6	State-owned enterprises	1	Zhejiang Province	10.43	9.639	1	Hangzhou City	45.9945
000156	8.38902e+09	1.44203e+10	4.04342e+09	1.54193e+09	156	2017	R86	1994-06-30	2000-09-06	1994	23	23.3919	0.280398	0.044465	1.38966	1.26359e+09	0.0876259	70.9029	70.9029	3.20931e+09	0.0415827	0.581751	0.446559	14	2.63906	Wang Jian'er		3	0	R	1.85542e+10	2.03836e+10	23.644	23.738	5	5.25	man	1	5	1	5	State-owned enterprises	1	Zhejiang Province	10.56	9.656	1	Hangzhou City	42.5301
000156	8.68147e+09	1.47411e+10	4.09527e+09	1.54193e+09	156	2018	R86	1994-06-30	2000-09-06	1994	24	23.4139	0.277813	0.0437	1.38468	1.1949e+09	0.0810591	69.9064	69.9064	3.43599e+09	0.0706341	0.588929	0.406947	21	2.89037	Lu Zhengpin	2	4	0	R	1.53848e+10	1.54617e+10	23.4566	23.4616	6	5.75	man	1	6	0	0	State-owned enterprises	1	Zhejiang Province	10.802	9.746	1	Hangzhou City	37.3718
000156	9.59673e+09	1.57236e+10	4.72093e+09	1.54193e+09	156	2019	R86	1994-06-30	2000-09-06	1994	25	23.4784	0.300245	0.041055	1.42907	1.6423e+09	0.104448	69.5668	69.5668	3.71066e+09	0.0799391	0.610339	0.370276	21	2.89037	Lu Zhengpin	2	4	0	R	1.92621e+10	1.96851e+10	23.6814	23.7031	6	6	man	1	6	0	0	State-owned enterprises	1	Zhejiang Province	10.827	10.153	1	Hangzhou City	37.8498
000156	1.04879e+10	2.34405e+10	9.55223e+09	1.96151e+09	156	2020	R86	1994-06-30	2000-09-06	1994	26	23.8777	0.40751	0.040601	1.68779	1.92206e+09	0.0819972	56.3443	56.3443	7.57765e+09	1.04213	0.447427	0.325933	16	2.77259	Pauling Strong	2	3	0	R	2.48036e+10	2.54133e+10	23.9343	23.9585	7	6.5	man	1	7	1	7	State-owned enterprises	1	Zhejiang Province	11.137	10.477	1	Hangzhou City	29.3333
000156	1.17034e+10	2.56005e+10	1.10964e+10	1.96151e+09	156	2021	R86	1994-06-30	2000-09-06	1994	27	23.9659	0.433444	0.036201	1.76505	2.80644e+09	0.109625	56.3369	56.3369	8.48366e+09	0.119564	0.457157	0.321285	13	2.56495	Pauling Strong	2	3	0	R	2.64101e+10	2.67722e+10	23.997	24.0106	6	6.5	man	1	7	1	7	State-owned enterprises	1	Zhejiang Province	11.456	11.456	0	Hangzhou City	27.7726
000156	1.03869e+10	2.71108e+10	1.21697e+10	1.96151e+09	156	2022	R86	1994-06-30	2000-09-06	1994	28	24.0232	0.448888	0.029775	1.81451	1.53616e+09	0.0566622	56.4471	56.4471	9.38605e+09	0.106368	0.383129	0.312229	16	2.77259	Pauling Strong	2		0	R	2.62133e+10	2.60482e+10	23.9895	23.9832	5	6.25								Zhejiang Province			0	Hangzhou City	42.9889
000157	2.04764e+10	3.39146e+10	2.63228e+10	1673100000	157	2009	C7301	1999-08-01	2000-10-12	1999	10	24.2471	0.776151	0.071321	4.46729	1.3333e+09	0.0393135	49.9087	49.9087	2.07622e+10	0.5324	0.603765	0.257194	9	2.19722	Zhan Chunxin	1	2	0	C7	5.15645e+10	6.98401e+10	24.6661	24.9695	5	5	man	1	5	1	5	State-owned enterprises	1	Hunan Province	6.869	8.469	0	Changsha City
000157	4.43665e+10	6.29953e+10	3.55208e+10	5797219562	157	2010	C7301	1999-08-01	2000-10-12	1999	11	24.8663	0.563865	0.07283	2.29287	5.45178e+08	0.00865427	48.02	48.02	3.21927e+10	0.550545	0.704282	0.303444	7	1.94591	Zhan Chunxin	1	2	0	C7	1.02301e+11	1.17494e+11	25.3512	25.4896	5	5	man	1	5	1	5	State-owned enterprises	1	Hunan Province	7.159	8.907	0	Changsha City
000157	4.90155e+10	7.15818e+10	3.5947e+10	7705954050	157	2011	C7301	1999-08-01	2000-10-12	1999	12	24.9941	0.502181	0.114182	2.00876	2.09323e+09	0.0292426	48.019	48.019	4.63226e+10	0.438917	0.684749	0.323958	7	1.94591	Zhan Chunxin	1	2	0	C7	9.08161e+10	9.52058e+10	25.2321	25.2793	5	5	man	1	5	1	5	State-owned enterprises	1	Hunan Province	7.016	8.868	0	Changsha City
000157	67029570000	88974460000	47785500000	7705950000	157	2012	C35	1999-08-01	2000-10-12	1999	13	25.2116	0.53707	0.084619	2.16015	2960290000	0.0332712	46.6422	46.6422	48071170000	0.0377481	0.753357	0.32297	7	1.94591	Zhan Chunxin	1	2	0	C3	1.13223e+11	1.18757e+11	25.4526	25.5003	4	4.25	man	1	4	1	4			Hunan Province	6.924	8.908	0	Changsha City
000157	6.953e+10	8.95372e+10	4.74856e+10	7705954050	157	2013	C35	1999-08-01	2000-10-12	1999	14	25.2179	0.530345	0.044137	2.12922	7.3677e+08	0.00822865	46.7196	46.7196	3.85418e+10	-0.198235	0.776549	0.291675	7	1.94591	Zhan Chunxin	1	2	0	C3	8.94932e+10	8.9483e+10	25.2174	25.2173	5	4.75	man	1	5	1	5			Hunan Province	7.417	9.282	0	Changsha City
000157	7.4082e+10	9.3758e+10	5.251e+10	7705954050	157	2014	C35	1999-08-01	2000-10-12	1999	15	25.264	0.56006	0.006697	2.27304	-7.69013e+09	-0.0820211	44.1835	44.1835	2.58512e+10	-0.329268	0.790141	0.278888	7	1.94591	Zhan Chunxin	1	2,3	0	C3	1.04447e+11	1.06914e+11	25.3719	25.3953	5	5	man	1	5	1	5			Hunan Province	8.132	9.477	0	Changsha City
000157	7.45849e+10	9.3723e+10	5.31139e+10	7664132250	157	2015	C35	1999-08-01	2000-10-12	1999	16	25.2636	0.566712	0.000973	2.30793	-3.3345e+09	-0.0355782	44.683	44.683	2.07533e+10	-0.1972	0.795801	0.270192	10	2.30259	Zhan Chunxin	1	2,3	0	C3	9.40451e+10	9.4117e+10	25.267	25.2678	4	4.5	man	1	4	1	4			Hunan Province	8.724	9.728	0	Changsha City
000157	6.89198e+10	8.9141e+10	5.13461e+10	7664132250	157	2016	C35	1999-08-01	2000-10-12	1999	17	25.2135	0.576009	-0.01015	2.35854	2.16856e+09	0.0243273	44.6817	44.6817	2.00225e+10	-0.035215	0.773154	0.238623	7	1.94591	Zhan Chunxin	1	2,3	0	C3	8.66892e+10	8.61412e+10	25.1856	25.1793	4	4.5	man	1	4	1	4			Hunan Province	8.18	9.639	0	Changsha City
000157	6.20416e+10	8.31491e+10	4.49218e+10	7794048075	157	2017	C35	1999-08-01	2000-10-12	1999	18	25.1439	0.540256	0.015009	2.17512	2.85109e+09	0.0342889	43.9388	43.9388	2.32729e+10	0.162336	0.746149	0.2135	7	1.94591	Zhan Chunxin	1	2,3	0	C3	8.04429e+10	7.97612e+10	25.1108	25.1023	5	4.75	man	1	5	1	5			Hunan Province	8.447	9.656	0	Changsha City
000157	7.03689e+10	9.34567e+10	5.46882e+10	7808536633	157	2018	C35	1999-08-01	2000-10-12	1999	19	25.2608	0.585172	0.020936	2.41064	5.06412e+09	0.0541868	43.8889	43.8889	2.86965e+10	0.233046	0.752958	0.270885	8	2.07944	Zhan Chunxin	1	2,3	0	C3	8.46229e+10	8.24866e+10	25.1615	25.1359	4	4.25	man	1	4	1	4			Hunan Province	8.683	9.746	0	Changsha City
000157	6.31821e+10	9.2068e+10	5.25349e+10	7874974858	157	2019	C35	1999-08-01	2000-10-12	1999	20	25.2458	0.570609	0.046434	2.32888	6.21935e+09	0.0675517	51.3005	51.3005	4.33074e+10	0.50915	0.686255	0.300013	8	2.07944	Zhan Chunxin	1	2,3	0	C3	1.02584e+11	1.05097e+11	25.3539	25.3781	5	4.75	man	1	5	1	5			Hunan Province	8.75	10.153	0	Changsha City
000157	8.12451e+10	1.16275e+11	6.8388e+10	7937690533	157	2020	C35	1999-08-01	2000-10-12	1999	21	25.4792	0.588158	0.063257	2.42812	7.42175e+09	0.0638293	54.9769	54.9769	6.51089e+10	0.503414	0.698733	0.285927	7	1.94591	Zhan Chunxin	1	2,3	0	C3	1.4147e+11	1.46971e+11	25.6754	25.7135	5	5	man	1	5	1	5			Hunan Province	9.037	10.477	0	Changsha City
000157	8.92535e+10	1.22018e+11	6.3721e+10	8677992236	157	2021	C35	1999-08-01	2000-10-12	1999	22	25.5274	0.522225	0.052337	2.09304	2.62473e+09	0.0215109	47.8759	47.8759	6.71306e+10	0.0310508	0.731477	0.236115	7	1.94591	Zhan Chunxin	1	2,3	0	C3	1.25213e+11	1.25942e+11	25.5533	25.5591	5	5	man	1	5	1	5			Hunan Province	9.333	11.456	0	Changsha City
000157	7.35857e+10	1.23553e+11	6.65778e+10	8677992236	157	2022	C35	1999-08-01	2000-10-12	1999	23	25.5399	0.53886	0.019301	2.16854	2.42463e+09	0.0196242	47.6793	47.6793	4.16315e+10	-0.379843	0.59558	0.218307	7	1.94591	Zhan Chunxin	1		0	C3	1.15597e+11	1.13786e+11	25.4734	25.4576	5	5.5								Hunan Province			0	Changsha City
000158	1.95309e+09	4.27162e+09	1.94562e+09	718861000	158	2009	C1105	1998-12-29	2000-07-24	1998	11	22.1753	0.455476	0.01755	1.83647	2.47539e+07	0.00579496	51.3477	51.3477	3.09591e+09	0.0305465	0.457225	0.05035	9	2.19722	Tang Zhangming	2	4	0	C1	8.64541e+09	8.64541e+09	22.8803	22.8803	3	3.25	man	1	3	0	0	State-owned enterprises	1	Hebei Province	6.939	8.469	0	Shijiazhuang City
000158	2.38211e+09	4.74224e+09	2.36842e+09	718861000	158	2010	C1105	1998-12-29	2000-07-24	1998	12	22.2798	0.49943	0.011574	1.99772	4.29932e+07	0.00906601	50.8635	50.8635	3.70081e+09	0.195387	0.502318	0.084597	9	2.19722	Tang Zhangming	2	4	0	C1	7.16322e+09	7.16322e+09	22.6922	22.6922	3	3	man	1	3	0	0	State-owned enterprises	1	Hebei Province	6.459	8.907	0	Shijiazhuang City
000158	2.77049e+09	5.29111e+09	2.87626e+09	718861000	158	2011	C1105	1998-12-29	2000-07-24	1998	13	22.3893	0.543603	0.010809	2.19107	-1.79733e+08	-0.0339689	49.453	49.453	4.70488e+09	0.271313	0.523613	0.05433	9	2.19722	Tang Zhangming	2	4	0	C1	5.74452e+09	5.74452e+09	22.4715	22.4715	3	3	man	1	3	0	0	State-owned enterprises	1	Hebei Province	6.406	8.868	0	Shijiazhuang City
000158	3.07649e+09	5.71687e+09	3.28921e+09	718861000	158	2012	C17	1998-12-29	2000-07-24	1998	14	22.4667	0.575353	0.002047	2.3549	-1.21172e+08	-0.0211956	49.9016	49.9016	5.02251e+09	0.0675108	0.538143	0.050993	11	2.3979	Tang Zhangming	2	4	0	C1	5.72615e+09	5.72615e+09	22.4683	22.4683	3	3	man	1	3	0	0	State-owned enterprises	1	Hebei Province	6.622	8.908	0	Shijiazhuang City
000158	3.08168e+09	5.77324e+09	3.33082e+09	718861000	158	2013	C17	1998-12-29	2000-07-24	1998	15	22.4765	0.576942	0.003039	2.36374	-5.50878e+07	-0.00954192	50.4712	50.4712	5857395314	0.166228	0.533787	0.034683	9	2.19722	Tang Zhangming	2	4	0	C1	6.30691e+09	6.30691e+09	22.5649	22.5649	3	3.5	man	1	3	0	0	State-owned enterprises	1	Hebei Province	6.859	9.282	0	Shijiazhuang City
000158	2.7306e+09	5.55316e+09	3.07938e+09	718861000	158	2014	C17	1998-12-29	2000-07-24	1998	16	22.4376	0.554528	0.004369	2.24481	1.19396e+08	0.0215005	51.0401	51.0401	6.56852e+09	0.121406	0.491719	0.011953	11	2.3979	Tang Zhangming	2	4	0	C1	9.97326e+09	9.97326e+09	23.0232	23.0232	3	3	man	1	3	0	0	State-owned enterprises	1	Hebei Province	6.969	9.477	0	Shijiazhuang City
000158	5.96727e+09	1.09419e+10	5.50917e+09	1271442278	158	2015	C17	1998-12-29	2000-07-24	1998	17	23.1159	0.503495	0.022731	2.01408	-4.89099e+08	-0.0446998	54.99	54.99	8.90194e+09	0.355242	0.545362	0.068411	14	2.63906	Tang Zhangming	2	4	0	C1	2.24991e+10	3.1383e+10	23.8367	24.1695	3	3	man	1	3	0	0	State-owned enterprises	1	Hebei Province	7.592	9.728	0	Shijiazhuang City
000158	7.57069e+09	1.28042e+10	7.06037e+09	1271442278	158	2016	C17	1998-12-29	2000-07-24	1998	18	23.273	0.551411	0.0271	2.22921	4.36577e+08	0.0340964	54.99	54.99	1.09743e+10	0.232802	0.591266	0.075995	11	2.3979	Tang Zhangming	2	4	0	C1	1.8917e+10	2.29534e+10	23.6633	23.8567	4	3.75	man	1	4	0	0	State-owned enterprises	1	Hebei Province	7.201	9.639	0	Shijiazhuang City
000158	7.56391e+09	1.27892e+10	6.77662e+09	1652874961	158	2017	C17	1998-12-29	2000-07-24	1998	19	23.2719	0.52987	0.027761	2.12707	3.82788e+08	0.0299305	55.2934	55.2934	1.12545e+10	0.0255273	0.591429	0.072556	12	2.48491	Xiao Rongzhi	2	4	0	C1	1.71561e+10	1.99005e+10	23.5656	23.714	3	3	man	1	3	0	0	State-owned enterprises	1	Hebei Province	7.637	9.656	0	Shijiazhuang City
000158	8.46887e+09	1.41427e+10	8.05032e+09	1652874961	158	2018	C17	1998-12-29	2000-07-24	1998	20	23.3725	0.569219	0.012935	2.32136	8.6771e+08	0.0613537	56.2666	56.2666	9.65611e+09	-0.14202	0.598814	0.092372	13	2.56495	Xiao Rongzhi	2	4	0	C1	1.66343e+10	1.66783e+10	23.5347	23.5374	4	4	man	1	4	0	0	State-owned enterprises	1	Hebei Province	8.104	9.746	0	Shijiazhuang City
000158	8.25797e+09	1.41564e+10	8.23586e+09	1598616721	158	2019	I65	1998-12-29	2000-07-24	1998	21	23.3734	0.581776	0.006726	2.39106	3.00619e+08	0.0212356	49.9355	49.9355	9.44662e+09	-0.0216949	0.583337	0.085406	11	2.3979	Xiao Rongzhi	2	4	0	I	1.9049e+10	1.91384e+10	23.6703	23.675	4	3.75	man	1	4	0	0	State-owned enterprises	1	Hebei Province	8.493	10.153	0	Shijiazhuang City
000158	8.94643e+09	1.48954e+10	8.85777e+09	1598616721	158	2020	I65	1998-12-29	2000-07-24	1998	22	23.4243	0.594665	0.007191	2.4671	1.00698e+09	0.0676033	45.8597	45.8597	9.8838e+09	0.0462785	0.600617	0.099154	11	2.3979	Xiao Rongzhi	2	4	0	I	1.87083e+10	1.87692e+10	23.6522	23.6555	5	4.5	man	1	5	0	0	State-owned enterprises	1	Hebei Province	8.717	10.477	0	Shijiazhuang City
000158	1.041e+10	1.65978e+10	1.04261e+10	1598616721	158	2021	I65	1998-12-29	2000-07-24	1998	23	23.5325	0.628158	0.007816	2.68932	4.58702e+08	0.0276362	43.0046	43.0046	1.08816e+10	0.100954	0.627193	0.105907	16	2.77259	Xiao Rongzhi	2	4	0	I	2.14225e+10	2.14885e+10	23.7877	23.7908	5	5	man	1	5	0	0	State-owned enterprises	1	Hebei Province	8.946	11.456	0	Shijiazhuang City
000158	1.05162e+10	1.65566e+10	1.06135e+10	1598616721	158	2022	I65	1998-12-29	2000-07-24	1998	24	23.5301	0.641041	-0.014044	2.78583	1.92448e+08	0.0116236	43.2002	43.2002	9.66347e+09	-0.111944	0.635166	0.094718	11	2.3979	Xiao Rongzhi	2		0	I	1.95646e+10	1.95977e+10	23.697	23.6987	4	4.75						State-owned enterprises	1	Hebei Province			0	Shijiazhuang City
000159	1.18181e+09	2.30205e+09	1.13648e+09	240569647	159	2009	C4115	1999-03-28	2000-09-26	1999	10	21.5571	0.493682	0.065441	1.97504	-1.28571e+08	-0.0558506	43.7591	43.7591	5.1751e+08	-0.328418	0.513373	0.442544	9	2.19722	Ding Zhiping	2	4	0	C4	5.65197e+09	5.65197e+09	22.4553	22.4553	4	4.25	man	1	4	0	0	Private	0	Xinjiang Uygur Autonomous Region	4.741	8.469	0	Urumqi City
000159	2.33601e+09	3.24459e+09	1.51749e+09	481139294	159	2010	C4115	1999-03-28	2000-09-26	1999	11	21.9003	0.467699	0.200271	1.87864	3.60587e+07	0.0111135	34.8118	34.8118	7.46935e+08	0.443323	0.719969	0.377671	9	2.19722	Ding Zhiping	2	4	0	C4	8.80194e+09	8.80194e+09	22.8982	22.8982	4	3.5	man	1	4	0	0	Private	0	Xinjiang Uygur Autonomous Region	3.772	8.907	0	Urumqi City
000159	2.10116e+09	3.17704e+09	1.15052e+09	481139294	159	2011	C4115	1999-03-28	2000-09-26	1999	12	21.8792	0.362134	0.104777	1.56773	3.96673e+07	0.0124856	32.1671	32.1671	1.23779e+09	0.657166	0.661355	0.338067	9	2.19722	Ding Zhiping	2	4	0	C4	5.05737e+09	5.05737e+09	22.3441	22.3441	2	2.5	man	1	2	0	0	Private	0	Xinjiang Uygur Autonomous Region	3.538	8.868	0	Urumqi City
000159	1.94116e+09	2.987e+09	9.0355e+08	481139294	159	2012	F51	1999-03-28	2000-09-26	1999	13	21.8175	0.302494	0.033897	1.43368	8.12431e+07	0.0271989	31.5813	31.5813	1.40031e+09	0.131294	0.649869	0.139679	9	2.19722	Ding Zhiping	2	4	0	F	3.99728e+09	3.99728e+09	22.1089	22.1089	4	3.5	man	1	4	0	0	Private	0	Xinjiang Uygur Autonomous Region	3.359	8.908	0	Urumqi City
000159	1.97384e+09	2.983e+09	9.07636e+08	481139294	159	2013	F51	1999-03-28	2000-09-26	1999	14	21.8162	0.30427	0.011767	1.43734	5.44235e+07	0.0182446	31.719	31.719	1.06848e+09	-0.236969	0.661695	0.225127	9	2.19722	Ding Zhiping	2	4	0	F	4395896059	4395896059	22.2039	22.2039	4	4	man	1	4	0	0	Private	0	Xinjiang Uygur Autonomous Region	3.58	9.282	0	Urumqi City
000159	1.94183e+09	2.96826e+09	7.85037e+08	481139294	159	2014	F51	1999-03-28	2000-09-26	1999	15	21.8112	0.264477	0.044666	1.35958	1.51135e+08	0.0509172	32.3329	32.3329	1.1766e+09	0.101195	0.654199	0.109143	15	2.70805	Ding Zhiping	2	4	0	F	5.67822e+09	5.67822e+09	22.4599	22.4599	4	4.5	man	1	4	0	0	Private	0	Xinjiang Uygur Autonomous Region	4.076	9.477	0	Urumqi City
000159	1.88909e+09	2.949e+09	7.67588e+08	481139294	159	2015	F51	1999-03-28	2000-09-26	1999	16	21.8047	0.260288	0.020371	1.35188	-1.65497e+08	-0.0561197	31.5608	31.5608	6.79738e+08	-0.422287	0.640587	0.221708	9	2.19722	Ding Zhiping	2	4	0	F	5.24218e+09	5.24218e+09	22.38	22.38	4	4.25	man	1	4	0	0	Private	0	Xinjiang Uygur Autonomous Region	4.862	9.728	0	Urumqi City
000159	1.95757e+09	3.11625e+09	9.12226e+08	481139294	159	2016	F51	1999-03-28	2000-09-26	1999	17	21.8599	0.292732	0.011509	1.41389	-3.36247e+07	-0.0107901	32.1296	32.1296	523202638	-0.230288	0.628181	0.173172	9	2.19722	Ding Zhiping	2	4	0	F	5.00191e+09	5.00191e+09	22.3331	22.3331	4	4.25	man	1	4	0	0	Private	0	Xinjiang Uygur Autonomous Region	4.448	9.639	0	Urumqi City
000159	1903775936	3.03787e+09	9.43135e+08	481139294	159	2017	F51	1999-03-28	2000-09-26	1999	18	21.8344	0.310459	-0.023415	1.45024	-2.95643e+07	-0.00973191	31.066	31.066	3.55205e+08	-0.321095	0.626681	0.114508	9	2.19722	Ding Zhiping	1	4	0	F	3.47874e+09	3.47874e+09	21.9699	21.9699	4	4	man	1	4	0	0	Private	0	Xinjiang Uygur Autonomous Region	5.293	9.656	0	Urumqi City
000159	1.48791e+09	2.74006e+09	5.98614e+08	481139294	159	2018	F51	1999-03-28	2000-09-26	1999	19	21.7312	0.218467	0.018187	1.27954	-9.14473e+06	-0.00333741	31.0119	31.0119	5.50605e+08	0.550106	0.543019	0.206606	9	2.19722	Ding Zhiping	1	4	0	F	2.62902e+09	2.62902e+09	21.6899	21.6899	3	3.5	man	1	3	0	0	Private	0	Xinjiang Uygur Autonomous Region	5.32	9.746	0	Urumqi City
000159	1.38871e+09	2.81708e+09	6.32766e+08	480685993	159	2019	F51	1999-03-28	2000-09-26	1999	20	21.759	0.224618	0.009251	1.28969	-9.44051e+07	-0.0335117	28.0915	28.0915	4.30394e+08	-0.218325	0.492961	0.082201	9	2.19722	Ding Zhiping	1	4	0	F	3.36787e+09	3.36787e+09	21.9375	21.9375	3	3.25	man	1	3	0	0	Private	0	Xinjiang Uygur Autonomous Region	5.448	10.153	0	Urumqi City
000159	1.37995e+09	2.67938e+09	4.85377e+08	480685993	159	2020	F51	1999-03-28	2000-09-26	1999	21	21.7089	0.181153	0.031723	1.22123	-4.6592e+07	-0.0173891	25.6129	25.6129	5.51675e+08	0.281788	0.515027	0.144201	9	2.19722	Ding Zhiping	1	4	0	F	2.94649e+09	2.94649e+09	21.8039	21.8039	4	4.25	man	1	4	0	0	Private	0	Xinjiang Uygur Autonomous Region	5.784	10.477	0	Urumqi City
000159	1.40622e+09	3.68903e+09	1.4252e+09	480685993	159	2021	F51	1999-03-28	2000-09-26	1999	22	22.0286	0.386334	0.006855	1.62955	1.07268e+07	0.00290775	25.1586	25.1586	1.11916e+09	1.02866	0.38119	0.090882	12	2.48491	Ding Zhiping	1	4	0	F	4.56408e+09	4.56408e+09	22.2415	22.2415	4	4	man	1	4	0	0	Private	0	Xinjiang Uygur Autonomous Region	6.141	11.456	0	Urumqi City
000159	1.5184e+09	3.07754e+09	4.65843e+08	480685993	159	2022	F51	1999-03-28	2000-09-26	1999	23	21.8474	0.151369	0.102168	1.17837	-3.26152e+08	-0.105978	32.1766	32.1766	1.61141e+09	0.439843	0.493383	0.095528	17	2.83321	Feng Jianfang	2		0	F	3.81142e+09	3.81142e+09	22.0613	22.0613	4	4						Private	0	Xinjiang Uygur Autonomous Region			0	Urumqi City
000301	1.3815e+09	3.87444e+09	1.3937e+09	1218236445	301	2009	C11	1998-07-16	2000-05-29	1998	11	22.0777	0.359717	0.023398	1.56181	1.99423e+08	0.0514714	40.7756	40.7756	7.43222e+08	-0.0854661	0.356568	0.305037	10	2.30259	Wu Xinxiang	2	3	0	C1	9.92136e+09	9.92136e+09	23.018	23.018	5	4.25	man	1	5	1	5	State-owned enterprises	1	Jiangsu Province	9.242	8.469	1	Suzhou City
000301	1.7462e+09	3.74253e+09	1.19749e+09	1218236445	301	2010	M	1998-07-16	2000-05-29	1998	12	22.043	0.319968	0.01913	1.47052	-1.80096e+07	-0.00481214	40.1712	40.1712	9.16606e+08	0.233287	0.466583	0.338932	7	1.94591	Wu Xinxiang	2	3	0	M	7.41049e+09	7.41049e+09	22.7262	22.7262	5	4.75	man	1	5	1	5	State-owned enterprises	1	Jiangsu Province	10.261	8.907	1	Suzhou City
000301	1.26195e+09	3.48257e+09	9.23422e+08	1218236445	301	2011	M	1998-07-16	2000-05-29	1998	13	21.971	0.265155	0.030952	1.36083	2.95916e+08	0.0849705	38.9399	38.9399	1.07262e+09	0.17021	0.362362	0.293423	13	2.56495	Ji Kaohsiung	2	4	0	M	4.3954e+09	4.3954e+09	22.2038	22.2038	6	5.75	man	1	6	0	0	State-owned enterprises	1	Jiangsu Province	10.428	8.868	1	Suzhou City
000301	1.14541e+09	3.58278e+09	8.88408e+08	1218236445	301	2012	D44	1998-07-16	2000-05-29	1998	14	21.9994	0.247966	0.044544	1.32973	4.8784e+08	0.136162	38.8652	38.8652	8.75325e+08	-0.183939	0.319699	0.330018	9	2.19722	Ji Kaohsiung	2	4	0	D	4.65276e+09	4.65276e+09	22.2607	22.2607	5	5.25	man	1	5	0	0	State-owned enterprises	1	Jiangsu Province	10.597	8.908	1	Suzhou City
000301	1.33354e+09	3.66671e+09	7.02635e+08	1218236445	301	2013	D44	1998-07-16	2000-05-29	1998	15	22.0226	0.191626	0.090166	1.23705	1.61527e+08	0.0440524	38.3435	38.3435	1.027e+09	0.17328	0.363688	0.409073	9	2.19722	Ji Kaohsiung	2	4	0	D	4.62536e+09	4.62536e+09	22.2548	22.2548	5	5	man	1	5	0	0	State-owned enterprises	1	Jiangsu Province	10.76	9.282	1	Suzhou City
000301	1.35519e+09	3.9869e+09	8.58995e+08	1218236445	301	2014	D44	1998-07-16	2000-05-29	1998	16	22.1063	0.215455	0.05637	1.27462	-1.2495e+08	-0.0313402	37.9133	37.9133	7.85481e+08	-0.235171	0.339911	0.46973	13	2.56495	Ji Kaohsiung	1	4	0	D	7.08418e+09	7.08418e+09	22.6811	22.6811	5	5	man	1	5	0	0	State-owned enterprises	1	Jiangsu Province	10.733	9.477	1	Suzhou City
000301	1.23868e+09	4.40757e+09	1.16371e+09	1218236445	301	2015	D44	1998-07-16	2000-05-29	1998	17	22.2066	0.264025	0.037859	1.35874	2.21858e+08	0.0503356	38.8351	38.8351	6.93882e+08	-0.116615	0.281034	0.492423	7	1.94591	Ji Kaohsiung	1	4	0	D	8.99697e+09	8.99697e+09	22.9202	22.9202	4	4.25	man	1	4	0	0	State-owned enterprises	1	Jiangsu Province	10.578	9.728	1	Suzhou City
000301	1.51417e+09	4.96776e+09	1.50118e+09	1218236445	301	2016	D44	1998-07-16	2000-05-29	1998	18	22.3262	0.302185	0.029632	1.43304	8.55575e+08	0.172226	38.5178	38.5178	7.9311e+08	0.143005	0.3048	0.43795	7	1.94591	Ji Kaohsiung	1	4	0	D	8.01875e+09	8.01875e+09	22.805	22.805	5	4.75	man	1	5	0	0	State-owned enterprises	1	Jiangsu Province	9.639	9.639	1	Suzhou City
000301	2.27788e+09	4.41533e+09	825544420	1218236445	301	2017	D44	1998-07-16	2000-05-29	1998	19	22.2083	0.186972	0.051641	1.22997	4.78517e+08	0.108376	38.3381	38.3381	1.11202e+09	0.402105	0.515903	0.313365	10	2.30259	Ji Kaohsiung	1	4	0	D	7.29438e+09	7.29438e+09	22.7104	22.7104	5	5	man	1	5	0	0	State-owned enterprises	1	Jiangsu Province	9.656	9.656	0	Suzhou City
000301	7.82352e+09	2.18692e+10	8.912e+09	7.01745e+09	301	2018	C28	1998-07-16	2000-05-29	1998	20	23.8083	0.407513	0.038712	1.6878	1.38794e+09	0.0634654	81.356	81.356	1.84402e+10	1.89558	0.357741	0.138039	8	2.07944	Mühhangen	1	4	0	C2	2.4603e+10	3.09106e+10	23.9261	24.1544	3	3.75	man	1	3	0	0	Private	0	Jiangsu Province	9.746	9.746	0	Suzhou City
000301	1.04574e+10	3.50423e+10	1.97422e+10	7.01745e+09	301	2019	C28	1998-07-16	2000-05-29	1998	21	24.2798	0.563384	0.046006	2.29034	5.21512e+09	0.148824	81.4173	81.4173	2.48878e+10	0.349646	0.298422	0.121321	8	2.07944	Mühhangen	1	4	0	C2	3.67266e+10	4.06127e+10	24.3268	24.4273	3	3	man	1	3	0	0	Private	0	Jiangsu Province	11.494	10.153	1	Suzhou City
000301	2.03143e+10	6.29336e+10	4.03858e+10	7.82326e+09	301	2020	C28	1998-07-16	2000-05-29	1998	22	24.8653	0.64172	0.004969	2.79111	2.06134e+09	0.0327542	75.9428	75.9428	2.2777e+10	-0.0848114	0.322789	0.059543	8	2.07944	Mühhangen	1	4	0	C2	6.86165e+10	8.62203e+10	24.9518	25.1802	4	3.75	man	1	4	0	0	Private	0	Jiangsu Province	11.934	10.477	1	Suzhou City
000301	2.50173e+10	1.32003e+11	1.02595e+11	8.93489e+09	301	2021	C28	1998-07-16	2000-05-29	1998	23	25.6061	0.777216	0.038531	4.48866	5.33371e+09	0.0404061	75.8387	75.8387	5.17222e+10	1.27081	0.189521	0.16722	8	2.07944	Mühhangen	1	4	0	C2	1.54964e+11	1.96103e+11	25.7665	26.0019	5	4.75	man	1	5	0	0	Private	0	Jiangsu Province	12.39	11.456	1	Suzhou City
000301	3.35857e+10	1.66512e+11	1.30814e+11	9.59959e+09	301	2022	C28	1998-07-16	2000-05-29	1998	24	25.8383	0.785616	0.003259	4.66452	1.39076e+09	0.00835232	70.7143	70.7143	6.38223e+10	0.233945	0.201702	0.076661	8	2.07944	Mühhangen	1		0	C2	2.06494e+11	2.17024e+11	26.0535	26.1033	4	4.75						Private	0	Jiangsu Province			0	Suzhou City
000333	80486274150	120292088160	74560632920	4215808470	333	2014	C38	2000-04-07	2013-09-18	2000	14	25.5132	0.61983	0.096817	2.6304	24788511130	0.206069	48.51	48.51	141668175160	0.171053	0.66909	0.254104	15	2.70805	Fang Hongbo	1	4	0	C3	1.57504e+11	1.90242e+11	25.7827	25.9716	5	4.5	man	1	5	0	0	Private	0	Guangdong Province	10.445	9.477	1	Foshan City
000333	86759001000	128841935000	72810313000	4266839000	333	2015	C38	2000-04-07	2013-09-18	2000	15	25.5819	0.565113	0.105747	2.29945	26764254000	0.207729	49.161	49.161	138441226000	-0.0227782	0.673375	0.258438	13	2.56495	Fang Hongbo	1	4	0	C3	1.72953e+11	2.12848e+11	25.8763	26.0838	4	4.25	man	1	4	0	0	Private	0	Guangdong Province	11.076	9.728	1	Foshan City
000333	110347923000	170600711000	101624015000	6458767000	333	2016	C38	2000-04-07	2013-09-18	2000	16	25.8626	0.595683	0.092977	2.47331	26695009000	0.156477	42.9033	42.9033	159044041000	0.14882	0.64682	0.27306	12	2.48491	Fang Hongbo	1	4	0	C3	2.78687e+11	2.83567e+11	26.1378	26.1402	4	4	man	1	4	0	0	Private	0	Guangdong Province	10.49	9.639	1	Foshan City
000333	157631723000	248106858000	165181687000	6561053000	333	2017	C38	2000-04-07	2013-09-18	2000	17	26.2371	0.665768	0.075013	2.99194	24442623000	0.0985165	50.4881	50.4881	240712301000	0.513495	0.635338	0.250306	12	2.48491	Fang Hongbo	1	4	0	C3	5.19788e+11	5.28861e+11	26.2792	26.3452	5	4.75	man	1	5	0	0	Private	0	Guangdong Province	10.61	9.656	1	Foshan City
000333	171361046000	263701148000	171246631000	6663031000	333	2018	C38	2000-04-07	2013-09-18	2000	18	26.2981	0.649397	0.082102	2.85223	27861080000	0.105654	53.5439	53.5439	259664820000	0.0787352	0.64983	0.275356	14	2.63906	Fang Hongbo	1	4	0	C3	4.12156e+11	4.15515e+11	26.1026	26.0968	4	4.75	man	1	4	0	0	Private	0	Guangdong Province	10.854	9.746	1	Foshan City
000333	205613296000	301955419000	194459322000	6971900000	333	2019	C38	2000-04-07	2013-09-18	2000	19	26.4335	0.644	0.083712	2.80899	38590404000	0.127802	55.1481	55.1481	278216017000	0.0714429	0.680939	0.288632	9	2.19722	Fang Hongbo	1	4	0	C3	5.93488e+11	6.00572e+11	26.2934	26.3447	4	4.25	man	1	4	0	0	Private	0	Guangdong Province	11.342	10.153	1	Foshan City
000333	241655325000	360382603000	236145503000	7029976000	333	2020	C38	2000-04-07	2013-09-18	2000	20	26.6104	0.655263	0.076326	2.90076	29557117000	0.0820159	51.8629	51.8629	284221249000	0.0215848	0.670552	0.251148	8	2.07944	Fang Hongbo	1	4	0	C3	9.13407e+11	9.28176e+11	26.5578	26.6376	4	4	man	1	4	0	0	Private	0	Guangdong Province	11.673	10.477	1	Foshan City
000333	228207905000	387946104000	253121028000	6986564000	333	2021	C38	2000-04-07	2013-09-18	2000	21	26.6841	0.652464	0.074792	2.8774	35091704000	0.0904551	54.4644	54.4644	341233208000	0.20059	0.588246	0.224794	9	2.19722	Fang Hongbo	1	4	0	C3	7.60266e+11	7.68799e+11	26.5858	26.7139	4	4	man	1	4	0	0	Private	0	Guangdong Province	12.014	11.456	1	Foshan City
000333	246960515000	422555267000	270631465000	6997273000	333	2022	C38	2000-04-07	2013-09-18	2000	22	26.7696	0.640464	0.070548	2.78136	34657828000	0.0820196	57.2407	57.2407	343917531000	0.00786654	0.584445	0.242438	9	2.19722	Fang Hongbo	1		0	C3	6.28769e+11	6.3309e+11	26.5489	26.6412	5	4.75								Guangdong Province			0	Foshan City
000338	2.51232e+10	3.62182e+10	2.05568e+10	833045683	338	2009	C7505	2002-12-23	2004-03-11	2002	7	24.3128	0.567584	0.108993	2.31259	2.43929e+09	0.0673501	51.9194	51.9194	3.55252e+10	0.0723682	0.693662	0.243706	18	2.83321	Tan Xuguang	1	4	0	C7	4.9046e+10	7.42716e+10	24.616	25.031	5	5	man	1	5	0	0	State-owned enterprises	1	Shandong Province	8.469	8.469	1	Weifang City
000338	3.76888e+10	5.21599e+10	2.87897e+10	1666091366	338	2010	C7505	2002-12-23	2004-03-11	2002	8	24.6776	0.551952	0.153358	2.2319	8.70266e+09	0.166846	52.3837	52.3837	6.32796e+10	0.781259	0.722564	0.246138	18	2.89037	Tan Xuguang	1	4	0	C7	7.8659e+10	1.16043e+11	25.0884	25.4772	5	5	man	1	5	0	0	State-owned enterprises	1	Shandong Province	8.711	8.907	0	Weifang City
000338	4.27087e+10	6.15445e+10	3.26418e+10	1666091366	338	2011	C7505	2002-12-23	2004-03-11	2002	9	24.843	0.530377	0.10269	2.12937	5.95268e+09	0.0967215	51.1183	51.1183	6.00193e+10	-0.0515222	0.693949	0.22014	18	2.89037	Tan Xuguang	1	4	0	C7	7.13253e+10	8.51237e+10	24.9905	25.1674	5	5	man	1	5	0	0	State-owned enterprises	1	Shandong Province	8.668	8.868	0	Weifang City
000338	3.91601e+10	6.63204e+10	3.49211e+10	1999309639	338	2012	C36	2002-12-23	2004-03-11	2002	10	24.9178	0.526552	0.048767	2.11216	2.75617e+09	0.0415584	51.2507	51.2507	4.81654e+10	-0.197501	0.590469	0.194961	25	2.89037	Tan Xuguang	1	4	0	C3	7.4286e+10	8.55237e+10	25.0312	25.1721	4	4.25	man	1	4	0	0	State-owned enterprises	1	Shandong Province	8.908	8.908	1	Weifang City
000338	4.80502e+10	7.85218e+10	4.41945e+10	1999309639	338	2013	C36	2002-12-23	2004-03-11	2002	11	25.0866	0.562831	0.048619	2.28744	5.76841e+09	0.0734625	51.1745	51.1745	5.83117e+10	0.210656	0.611935	0.206201	19	2.89037	Tan Xuguang	1	4	0	C3	8.02992e+10	8.21814e+10	25.109	25.1322	4	4	man	1	4	0	0	State-owned enterprises	1	Shandong Province	9.233	9.282	0	Weifang City
000338	6.43718e+10	1.20412e+11	7.95573e+10	1999309639	338	2014	C36	2002-12-23	2004-03-11	2002	12	25.5142	0.660711	0.048039	2.94734	1.11717e+10	0.0927794	50.2816	50.2816	7.96372e+10	0.365715	0.534597	0.214591	22	2.99573	Tan Xuguang	1	4	0	C3	1.27583e+11	1.34118e+11	25.572	25.622	4	4.5	man	1	4	0	0	State-owned enterprises	1	Shandong Province	9.477	9.477	0	Weifang City
000338	5.77528e+10	1.14873e+11	7.31469e+10	3998619278	338	2015	C36	2002-12-23	2004-03-11	2002	13	25.4671	0.636761	0.018827	2.75301	6.7739e+09	0.0589684	49.7551	49.7551	7.37199e+10	-0.0743026	0.502752	0.230057	18	2.89037	Tan Xuguang	1	4	0	C3	1.13251e+11	1.11774e+11	25.4529	25.4397	4	4	man	1	4	0	0	State-owned enterprises	1	Shandong Province	9.728	9.728	1	Weifang City
000338	7.6406e+10	1.63991e+11	1.19429e+11	3998619278	338	2016	C36	2002-12-23	2004-03-11	2002	14	25.8231	0.728267	0.02193	3.68008	8.25043e+09	0.0503104	49.221	49.221	9.31835e+10	0.264021	0.465917	0.226258	13	2.56495	Tan Xuguang	1	4	0	C3	1.61433e+11	1.59255e+11	25.8074	25.7938	5	4.75	man	1	5	0	0	State-owned enterprises	1	Shandong Province	9.191	9.639	0	Weifang City
000338	1.0034e+11	1.89638e+11	1.33283e+11	7997238556	338	2017	C36	2002-12-23	2004-03-11	2002	15	25.9684	0.702829	0.048399	3.36506	1.62583e+10	0.0857334	49.3993	49.3993	1.51569e+11	0.626569	0.529114	0.218393	16	2.77259	Tan Xuguang	1	4	0	C3	1.95219e+11	1.9998e+11	25.9974	26.0215	4	4.5	man	1	4	0	0	State-owned enterprises	1	Shandong Province	9.494	9.656	0	Weifang City
000338	1.08105e+11	2.05276e+11	1.43017e+11	7997238556	338	2018	C36	2002-12-23	2004-03-11	2002	16	26.0476	0.696705	0.056635	3.29712	2.22616e+10	0.108447	51.6907	51.6907	1.59256e+11	0.0507124	0.526634	0.223348	16	2.77259	Tan Xuguang	1	4	0	C3	2.0491e+11	2.04596e+11	26.0458	26.0443	5	4.75	man	1	5	0	0	State-owned enterprises	1	Shandong Province	9.732	9.746	0	Weifang City
000338	1.26185e+11	2.36832e+11	1.67057e+11	7933873895	338	2019	C36	2002-12-23	2004-03-11	2002	17	26.1906	0.705383	0.050276	3.39423	2.38347e+10	0.10064	53.0426	53.0426	1.74361e+11	0.0948478	0.532805	0.217983	15	2.70805	Tan Xuguang	1	4	0	C3	2.66909e+11	2.93047e+11	26.2934	26.3447	5	5	man	1	5	0	0	State-owned enterprises	1	Shandong Province	10.104	10.153	0	Weifang City
000338	1.52515e+11	2.7075e+11	1.90317e+11	7933873895	338	2020	C36	2002-12-23	2004-03-11	2002	18	26.3245	0.702924	0.041643	3.36614	2.29282e+10	0.0846838	58.2342	58.2342	1.97491e+11	0.132657	0.563305	0.193115	19	2.94444	Tan Xuguang	1	4	0	C3	2.94739e+11	3.15593e+11	26.4094	26.4777	5	5	man	1	5	0	0	State-owned enterprises	1	Shandong Province	10.468	10.477	0	Weifang City
000338	1.60638e+11	2.77044e+11	1.74083e+11	8726556821	338	2021	C36	2002-12-23	2004-03-11	2002	19	26.3474	0.628357	0.041733	2.69075	1.46576e+10	0.0529069	48.5765	48.5765	2.03548e+11	0.0306678	0.579829	0.194554	15	2.70805	Tan Xuguang	1	4	0	C3	3.07807e+11	3.30201e+11	26.4527	26.523	5	5	man	1	5	0	0	State-owned enterprises	1	Shandong Province	10.845	11.456	0	Weifang City
000338	1.68484e+11	2.93666e+11	1.89555e+11	8726556821	338	2022	C36	2002-12-23	2004-03-11	2002	20	26.4057	0.64548	0.019351	2.82071	-2.3495e+09	-0.00800058	48.5892	48.5892	1.75158e+11	-0.139477	0.573727	0.177822	15	2.70805	Tan Xuguang	1		0	C3	2.8483e+11	2.78392e+11	26.3752	26.3523	6	5.75						State-owned enterprises	1	Shandong Province			0	Weifang City
000400	3.63294e+09	4.60504e+09	2.0703e+09	378272000	400	2009	C7610	1993-03-15	1997-04-18	1993	16	22.2504	0.449573	0.050058	1.81677	1.9729e+08	0.0428423	39.1562	39.1562	3.03961e+09	0.168459	0.788906	0.32399	9	2.19722	Wang Jinian	2	4	0	C7	8.85586e+09	1.06949e+10	22.9043	23.093	4	4	man	1	4	0	0	Private	0	Henan Province	7.403	8.469	0	Xuchang City
000400	4.6591e+09	5.75483e+09	2.99694e+09	378272000	400	2010	C7610	1993-03-15	1997-04-18	1993	17	22.4733	0.520769	0.042959	2.08668	1.71304e+08	0.0297669	36.5088	36.5088	3.85553e+09	0.26843	0.809598	0.287535	9	2.19722	Wang Jinian	2	4	0	C7	1.2617e+10	1.55858e+10	23.2583	23.4696	4	4	man	1	4	0	0	State-owned enterprises	1	Henan Province	7.422	8.907	0	Xuchang City
000400	5.86275e+09	7.07161e+09	4.10501e+09	378272000	400	2011	C7610	1993-03-15	1997-04-18	1993	18	22.6794	0.580492	0.043015	2.38375	4.72569e+08	0.0668262	36.3228	36.3228	4.36231e+09	0.131442	0.829054	0.327181	9	2.19722	Li Fusheng	2	1	0	C7	1.01231e+10	1.14246e+10	23.0381	23.159	4	4	man	1	4	1	4	State-owned enterprises	1	Henan Province	7.445	8.868	0	Xuchang City
000400	5.72257e+09	6.92557e+09	3.73823e+09	378272000	400	2012	C38	1993-03-15	1997-04-18	1993	19	22.6585	0.539772	0.082237	2.17284	4.97672e+08	0.0718601	37.4092	37.4092	6.61181e+09	0.515668	0.826296	0.267618	10	2.30259	Li Fusheng	2	1	0	C3	1.12278e+10	1.30626e+10	23.1417	23.293	3	3.25	man	1	3	1	3	State-owned enterprises	1	Henan Province	7.373	8.908	0	Xuchang City
000400	7.09803e+09	8.29092e+09	4.47394e+09	491753600	400	2013	C38	1993-03-15	1997-04-18	1993	20	22.8384	0.539619	0.092894	2.17212	8.11902e+08	0.0979266	31.9855	31.9855	7.15463e+09	0.0820985	0.856121	0.268125	9	2.19722	Li Fusheng	2	1	0	C3	1.75348e+10	1.97626e+10	23.5875	23.7071	3	3	man	1	3	1	3	State-owned enterprises	1	Henan Province	7.863	9.282	0	Xuchang City
000400	9.4849e+09	1.07922e+10	4.55803e+09	1008327309	400	2014	C38	1993-03-15	1997-04-18	1993	21	23.1021	0.422345	0.119463	1.73114	-2.08309e+08	-0.0193018	44.645	44.645	8.35919e+09	0.168362	0.878867	0.343777	11	2.3979	Leng Jun	2	2	0	C3	1.91854e+10	2.50271e+10	23.6774	23.9432	4	4	man	1	4	1	4	State-owned enterprises	1	Henan Province	8.27	9.477	0	Xuchang City
000400	1.09054e+10	1.24873e+10	5.6157e+09	1008327309	400	2015	C38	1993-03-15	1997-04-18	1993	22	23.248	0.449712	0.064534	1.81723	5.03307e+08	0.0403054	49.172	49.172	7.3463e+09	-0.121171	0.873317	0.27962	9	2.19722	Leng Jun	2	2	0	C3	2.17903e+10	2.52075e+10	23.8047	23.9504	5	4.75	man	1	5	1	5	State-owned enterprises	1	Henan Province	8.368	9.728	0	Xuchang City
000400	1.2329e+10	1.43008e+10	6.7503e+09	1008327309	400	2016	C38	1993-03-15	1997-04-18	1993	23	23.3836	0.472021	0.065764	1.89402	1.24702e+09	0.0871988	49.8353	49.8353	9.60701e+09	0.307734	0.862114	0.232697	13	2.56495	Leng Jun	2	2	0	C3	2.21638e+10	2.50514e+10	23.8217	23.9442	4	4.25	man	1	4	1	4	State-owned enterprises	1	Henan Province	8.198	9.639	0	Xuchang City
000400	1.3136e+10	1.53087e+10	7.18397e+09	1008327309	400	2017	C38	1993-03-15	1997-04-18	1993	24	23.4517	0.469273	0.044536	1.88421	-3.49421e+07	-0.0022825	48.9243	48.9243	1.03307e+10	0.0753316	0.85807	0.206222	12	2.48491	Zhang Xusheng	2	2	0	C3	2.04831e+10	2.04838e+10	23.7429	23.7429	5	4.25	man	1	5	1	5	State-owned enterprises	1	Henan Province	8.432	9.656	0	Xuchang City
000400	1.22448e+10	1.45769e+10	6.22388e+09	1008327309	400	2018	C38	1993-03-15	1997-04-18	1993	25	23.4027	0.426969	0.018777	1.74511	4.6324e+08	0.0317791	47.9739	47.9739	8.21656e+09	-0.204648	0.840016	0.174145	9	2.19722	Zhang Xusheng	2	2	0	C3	1.51878e+10	1.51879e+10	23.4438	23.4438	5	4.75	man	1	5	1	5	State-owned enterprises	1	Henan Province	8.615	9.746	0	Xuchang City
000400	1.2688e+10	1.50896e+10	6.4128e+09	1008327309	400	2019	C38	1993-03-15	1997-04-18	1993	26	23.4373	0.42498	0.032768	1.73907	7.60311e+07	0.00503863	50.1189	50.1189	1.01561e+10	0.236051	0.840841	0.180408	11	2.3979	Zhang Xusheng	2	2	0	C3	1.72724e+10	1.72725e+10	23.5724	23.5724	5	5	man	1	5	1	5	State-owned enterprises	1	Henan Province	8.607	10.153	0	Xuchang City
000400	1.40226e+10	1.68061e+10	7.60694e+09	1008327309	400	2020	C38	1993-03-15	1997-04-18	1993	27	23.545	0.452629	0.047758	1.82691	7.83467e+08	0.0466179	54.3278	54.3278	1.11912e+10	0.101921	0.834371	0.201805	9	2.19722	Zhang Xusheng	2	2	0	C3	2.2187e+10	2.21874e+10	23.8228	23.8228	5	5	man	1	5	1	5	State-owned enterprises	1	Henan Province	8.872	10.477	0	Xuchang City
000400	1.44565e+10	1.76682e+10	7.51164e+09	1008327309	400	2021	C38	1993-03-15	1997-04-18	1993	28	23.595	0.425149	0.048512	1.73958	1.30436e+09	0.0738249	44.2885	44.2885	1.19907e+10	0.0714397	0.81822	0.205849	12	2.48491	Sun Jiqiang	2	2	0	C3	3.38278e+10	3.3829e+10	24.2446	24.2446	5	5	man	1	5	1	5	State-owned enterprises	1	Henan Province	9.145	11.456	0	Xuchang City
000400	1.57147e+10	1.89562e+10	8.05e+09	1008327309	400	2022	C38	1993-03-15	1997-04-18	1993	29	23.6654	0.424663	0.051142	1.73811	1.73151e+09	0.0913426	45.46	45.46	1.49174e+10	0.244085	0.829003	0.190379	9	2.19722	Sun Jiqiang	1		0	C3	2.81858e+10	2.81863e+10	24.0621	24.0621	4	4.75						State-owned enterprises	1	Henan Province			0	Xuchang City
000401	6.42166e+09	2.16173e+10	1.39041e+10	1212770614	401	2009	C6101	1994-05-08	1996-06-14	1994	15	23.7968	0.643191	0.04924	2.80262	1.97015e+09	0.0911378	57.0177	57.0177	6.93773e+09	0.518523	0.297061	0.317074	9	2.19722	Zhang Zengguang	2	4	0	C6	3.72962e+10	3.73105e+10	24.3422	24.3425	6	5.75	man	1	6	0	0	State-owned enterprises	1	Hebei Province	6.939	8.469	0	Tangshan City
000401	7.81126e+09	3.02523e+10	2.09621e+10	1212770614	401	2010	C6101	1994-05-08	1996-06-14	1994	16	24.1328	0.692911	0.051847	3.25638	1.69896e+09	0.0561596	58.0074	58.0074	1.10641e+10	0.594772	0.258204	0.31685	9	2.19722	Zhang Zengguang	2	4	0	C6	4.96115e+10	4.96199e+10	24.6275	24.6277	6	5.75	man	1	6	0	0	State-owned enterprises	1	Hebei Province	6.459	8.907	0	Tangshan City
000401	9.24731e+09	3.80752e+10	2.49169e+10	1347522914	401	2011	C6101	1994-05-08	1996-06-14	1994	17	24.3628	0.654412	0.04154	2.89362	1.41442e+09	0.0371482	71.8712	71.8712	1.57282e+10	0.42155	0.24287	0.307101	12	2.48491	Zhang Zengguang	2	4	0	C6	4.51307e+10	4.51338e+10	24.5328	24.5329	6	5.75	man	1	6	0	0	State-owned enterprises	1	Hebei Province	6.406	8.868	0	Tangshan City
000401	1.00163e+10	4.1504e+10	2.81379e+10	1347522914	401	2012	C30	1994-05-08	1996-06-14	1994	18	24.4491	0.677956	0.003325	3.10517	9.5608e+08	0.0230358	65.4021	65.4021	1.46133e+10	-0.0708809	0.241332	0.236565	10	2.30259	Zhang Zengguang	2	4	0	C3	4.62088e+10	4.67337e+10	24.5564	24.5677	6	6	man	1	6	0	0	State-owned enterprises	1	Hebei Province	6.622	8.908	0	Tangshan City
000401	9.81971e+09	4.30942e+10	2.91944e+10	1347522914	401	2013	C30	1994-05-08	1996-06-14	1994	19	24.4867	0.677456	0.004611	3.10035	1.21518e+09	0.0281982	67.0829	67.0829	1.57107e+10	0.0750954	0.227866	0.254801	9	2.19722	Zhang Zengguang	2	4	0	C3	4.08696e+10	4.06214e+10	24.4337	24.4276	6	6	man	1	6	0	0	State-owned enterprises	1	Hebei Province	6.859	9.282	0	Tangshan City	130.677
000401	1.04082e+10	4.40543e+10	3.06172e+10	1347522914	401	2014	C30	1994-05-08	1996-06-14	1994	20	24.5087	0.694987	-0.006299	3.27855	2.25347e+09	0.0511522	72.1887	72.1887	1.56647e+10	-0.00292788	0.236258	0.209618	9	2.19722	Zhang Zengguang	2	4	0	C3	4.78104e+10	4.82293e+10	24.5905	24.5992	4	5.5	man	1	4	0	0	State-owned enterprises	1	Hebei Province	6.969	9.477	0	Tangshan City	99.375
000401	8.76062e+09	4.12812e+10	2.99482e+10	1347522914	401	2015	C30	1994-05-08	1996-06-14	1994	21	24.4437	0.725468	-0.05209	3.64256	9.17288e+08	0.0222205	65.5043	65.5043	1.11082e+10	-0.290875	0.212218	0.153239	10	2.30259	Zhang Zengguang	2	4	0	C3	4.46352e+10	4.46362e+10	24.5218	24.5218	5	4.25	man	1	5	0	0	State-owned enterprises	1	Hebei Province	7.592	9.728	0	Tangshan City	83.8548
000401	1.06738e+10	4.148e+10	3.03122e+10	1347522914	401	2016	C30	1994-05-08	1996-06-14	1994	22	24.4485	0.730765	-0.00057	3.71423	2.69129e+09	0.0648816	63.0377	63.0377	1.23352e+10	0.11045	0.257325	0.241735	13	2.56495	Jiang Deyi	2	4	0	C3	4.63463e+10	4.63477e+10	24.5594	24.5594	4	4	man	1	4	0	0	State-owned enterprises	1	Hebei Province	7.201	9.639	0	Tangshan City	73.1257
000401	2.5587e+10	6.19933e+10	3.81627e+10	1347522914	401	2018	C30	1994-05-08	1996-06-14	1994	24	24.8503	0.615594	0.041289	2.60142	6.53057e+09	0.105343	44.3863	44.3863	3.08486e+10	1.0176	0.412738	0.306358	11	2.3979	Jiang Changlu	2	4	0	C3	5.48467e+10	5.48451e+10	24.7278	24.7278	6	6	man	1	6	0	0	State-owned enterprises	1	Hebei Province	8.104	9.746	0	Tangshan City	59.6282
000401	1.7407e+10	6.07335e+10	3.18955e+10	1347522914	401	2019	C30	1994-05-08	1996-06-14	1994	25	24.8298	0.525172	0.080757	2.10603	8.2191e+09	0.135331	42.2853	42.2853	3.4507e+10	0.118594	0.286612	0.370692	9	2.19722	Jiang Changlu	2	4	0	C3	5.48183e+10	5.48169e+10	24.7273	24.7273	7	6.75	man	1	7	0	0	State-owned enterprises	1	Hebei Province	8.493	10.153	0	Tangshan City	55.027
000401	1.59686e+10	5.89473e+10	2.67979e+10	1347522914	401	2020	C30	1994-05-08	1996-06-14	1994	26	24.7999	0.454608	0.087937	1.83354	8.72818e+09	0.148068	43.1077	43.1077	3.54796e+10	0.0281855	0.270897	0.350147	12	2.48491	Kong Qinghui	2	4	0	C3	4.58684e+10	4.58654e+10	24.549	24.549	7	6.75	man	1	8	0	0	State-owned enterprises	1	Hebei Province	8.717	10.477	0	Tangshan City	48.3552
000401	1.59978e+10	6.03304e+10	2.65517e+10	2658212757	401	2021	C30	1994-05-08	1996-06-14	1994	27	24.8231	0.440104	0.069315	1.78605	6.21145e+09	0.102957	71.3991	71.3991	3.63376e+10	0.0241811	0.26517	0.26891	11	2.3979	Kong Qinghui	2	4	0	C3	5.79808e+10	5.62082e+10	24.7834	24.7523	6	6.5	man	1	6	0	0	State-owned enterprises	1	Hebei Province	8.946	11.456	0	Tangshan City	43.9425
000401	1.61603e+10	6.20189e+10	2.9416e+10	2658213720	401	2022	C30	1994-05-08	1996-06-14	1994	28	24.8507	0.474307	0.022685	1.90225	2.26921e+09	0.0365891	66.6027	66.6027	3.45436e+10	-0.0493683	0.26057	0.204829	9	2.19722	Kong Qinghui	2	4	0	C3	5.57756e+10	5.12931e+10	24.7446	24.6608	4	5.5	man	1	4	0	0	State-owned enterprises	1	Hebei Province			0	Tangshan City	47.0556
000403	7.52798e+08	1.31756e+09	6.98078e+08	272577599	403	2018	C27	1993-12-28	1996-06-28	1993	25	20.999	0.529828	0.056878	2.12688	1.16635e+08	0.0885235	54.7223	54.7223	8.59843e+08	0.254553	0.571359	0.533255	16	2.77259	Huang Lingmou	2	4	0	C2	7.39411e+09	7.56158e+09	22.7239	22.7463	1	1.25	man	1	1	0	0			Shanxi Province	7.177	9.746	0	Taiyuan City	55.9577
000403	7.78925e+08	1.27164e+09	4.70038e+08	272577599	403	2019	C27	1993-12-28	1996-06-28	1993	26	20.9636	0.369631	0.124121	1.58637	1.90843e+08	0.150076	54.0837	54.0837	9.15657e+08	0.064911	0.612535	0.523389	7	1.94591	Huang Lingmou	2	4	0	C2	9.23984e+09	9.27429e+09	22.9468	22.9505	1	1	man	1	1	0	0			Shanxi Province	6.74	10.153	0	Taiyuan City	54.8739
000403	8.73543e+08	1.65262e+09	6.85711e+08	492434666	403	2020	C27	1993-12-28	1996-06-28	1993	27	21.2256	0.414924	0.110542	1.70918	1.9484e+08	0.117898	51.7042	51.7042	1.04994e+09	0.14665	0.528582	0.4882	8	2.07944	Huang Lingmou	2	4	0	C2	1.92083e+10	1.93982e+10	23.6786	23.6884	2	2	man	1	2	0	0			Shanxi Province	6.977	10.477	0	Taiyuan City	53.5027
000403	2.46933e+09	7.0878e+09	7.60067e+08	732919234	403	2021	C27	1993-12-28	1996-06-28	1993	28	22.6816	0.107236	0.055241	1.12012	4.08218e+08	0.0575945	42.4041	42.4041	1.97173e+09	0.877954	0.348391	0.460724	13	2.56495	Fu Shaolan	2	2	0	C2	1.74886e+10	2.13038e+10	23.5848	23.7822	2	2.5	woman	0	0	1	2			Shanxi Province	7.222	11.456	0	Taiyuan City	47.6356
000403	3.04698e+09	7.98232e+09	1.1212e+09	732386720	403	2022	C27	1993-12-28	1996-06-28	1993	29	22.8005	0.14046	0.073624	1.16341	5.24219e+08	0.0656725	41.2857	41.2857	2.40519e+09	0.219834	0.381715	0.521267	13	2.56495	Fu Shaolan	2		0	C2	1.60562e+10	1.77903e+10	23.4994	23.6019	3	2								Shanxi Province			0	Taiyuan City	65.6111
000404	1.87794e+09	2.69552e+09	1.85489e+09	324581218	404	2009	C7110	1994-06-16	1996-06-19	1994	15	21.7149	0.688138	0.063568	3.20655	1.0104e+08	0.0374845	54.9044	54.9044	3.25573e+09	0.057226	0.69669	0.178992	9	2.19722	Liu Tibin	2	4	0	C7	4.03078e+09	4.60084e+09	22.1172	22.2495	4	4	man	1	4	0	0	State-owned enterprises	1	Jiangxi Province	6.748	8.469	0	Jingdezhen City
000404	2.3937e+09	3.59217e+09	2.70284e+09	324581218	404	2010	C7110	1994-06-16	1996-06-19	1994	16	22.002	0.752424	0.021469	4.03917	1.31859e+08	0.0367072	44.8987	44.8987	4.61702e+09	0.41812	0.666366	0.114648	9	2.19722	Liu Tibin	2	4	0	C7	5.03661e+09	5.65328e+09	22.34	22.4555	3	3.25	man	1	3	0	0	State-owned enterprises	1	Jiangxi Province	7.214	8.907	0	Jingdezhen City
000404	3.05574e+09	4.21661e+09	3.27389e+09	324581218	404	2011	C7110	1994-06-16	1996-06-19	1994	17	22.1623	0.776426	0.017076	4.47279	1.57877e+08	0.0374417	45.0248	45.0248	5.36795e+09	0.162645	0.724691	0.095178	11	2.3979	Liu Tibin	2	4	0	C7	4.57045e+09	4.72152e+09	22.2429	22.2754	3	3	man	1	3	0	0	State-owned enterprises	1	Jiangxi Province	7.181	8.868	0	Jingdezhen City
000404	3.49579e+09	4.72912e+09	3.61208e+09	324581218	404	2012	C34	1994-06-16	1996-06-19	1994	18	22.277	0.763796	0.036621	4.23362	2.79497e+08	0.0591013	39.5465	39.5465	5.60143e+09	0.0434951	0.739204	0.139887	13	2.56495	Liu Tibin	2	4	0	C3	5.27244e+09	5.50439e+09	22.3858	22.4288	3	3	man	1	3	0	0	State-owned enterprises	1	Jiangxi Province	7.293	8.908	0	Jingdezhen City
000404	4.81744e+09	6.36542e+09	3.87797e+09	559623953	404	2013	C34	1994-06-16	1996-06-19	1994	19	22.5741	0.609224	0.039853	2.55901	9.54854e+06	0.00150007	46.8406	46.8406	6.71e+09	0.197908	0.756815	0.156626	9	2.19722	Liu Tibin	2	4	0	C3	6.91885e+09	7.31965e+09	22.6575	22.7138	3	3	man	1	3	0	0	State-owned enterprises	1	Jiangxi Province	7.167	9.282	0	Jingdezhen City
000404	4.856e+09	6.60454e+09	3.90707e+09	559623953	404	2014	C34	1994-06-16	1996-06-19	1994	20	22.611	0.591573	0.043844	2.44842	8.10536e+08	0.122724	40.0131	40.0131	7.00291e+09	0.043652	0.735252	0.166238	10	2.30259	Liu Tibin	2	4	0	C3	8.21726e+09	8.42883e+09	22.8295	22.8549	4	3.75	man	1	4	0	0	State-owned enterprises	1	Jiangxi Province	7.77	9.477	0	Jingdezhen City
000404	5.19107e+09	6.9705e+09	4.00592e+09	559623953	404	2015	C34	1994-06-16	1996-06-19	1994	21	22.665	0.574696	0.047574	2.35126	7.25545e+08	0.104088	35.527	35.527	6.85616e+09	-0.0209554	0.74472	0.152193	12	2.48491	Liu Tibin	2	4	0	C3	8.97535e+09	9.23841e+09	22.9177	22.9466	5	4.25	man	1	5	0	0	State-owned enterprises	1	Jiangxi Province	8.323	9.728	0	Jingdezhen City
000404	6.26839e+09	8.10249e+09	4.85238e+09	559623953	404	2016	C34	1994-06-16	1996-06-19	1994	22	22.8154	0.598875	0.048845	2.49299	1.95462e+08	0.0241237	37.7795	37.7795	6.96509e+09	0.0158882	0.773637	0.137183	11	2.3979	Liu Tibin	2	4	0	C3	1.04413e+10	1.04486e+10	23.069	23.0697	4	4.25	man	1	4	0	0	State-owned enterprises	1	Jiangxi Province	8.553	9.639	0	Jingdezhen City
000404	7.62948e+09	9.9782e+09	6.01553e+09	695995979	404	2017	C34	1994-06-16	1996-06-19	1994	23	23.0237	0.602868	0.021256	2.51805	-1.62226e+08	-0.0162581	36.9423	36.9423	8.11411e+09	0.164969	0.764615	0.118066	13	2.56495	Yang Xiubiao	2	4	0	C3	1.03913e+10	1.03933e+10	23.0642	23.0644	5	4.25	man	1	5	0	0	State-owned enterprises	1	Jiangxi Province	8.82	9.656	0	Jingdezhen City
000404	7.75979e+09	1.00939e+10	5.87935e+09	695995979	404	2018	C34	1994-06-16	1996-06-19	1994	24	23.0352	0.582463	0.016226	2.395	1.72345e+08	0.0170742	39.8093	39.8093	8.91081e+09	0.0981873	0.768757	0.120202	10	2.30259	Yang Xiubiao	2	4	0	C3	8.56888e+09	8.56589e+09	22.8714	22.8711	4	4.5	man	1	4	0	0	State-owned enterprises	1	Jiangxi Province	8.947	9.746	0	Jingdezhen City
000404	7.96578e+09	1.02484e+10	5.98687e+09	695995979	404	2019	C34	1994-06-16	1996-06-19	1994	25	23.0504	0.584174	0.009759	2.40485	7.8245e+08	0.0763481	39.0304	39.0304	9.58921e+09	0.076132	0.777268	0.106596	10	2.30259	Yang Xiubiao	2	4	0	C3	8.73904e+09	8.73605e+09	22.8911	22.8907	5	4.75	man	1	5	0	0	State-owned enterprises	1	Jiangxi Province	9.056	10.153	0	Jingdezhen City
000404	8335001667	1.09384e+10	6.52221e+09	695995979	404	2020	C34	1994-06-16	1996-06-19	1994	26	23.1155	0.596269	0.016611	2.4769	5.59988e+08	0.0511948	38.8146	38.8146	1.0453e+10	0.0900781	0.761997	0.114461	11	2.3979	Yang Xiubiao	2	4	0	C3	1.00527e+10	1.00509e+10	23.0311	23.0309	5	4.75	man	1	5	0	0	State-owned enterprises	1	Jiangxi Province	9.424	10.477	0	Jingdezhen City
000404	9.02692e+09	1.17325e+10	7.11353e+09	695995979	404	2021	C34	1994-06-16	1996-06-19	1994	27	23.1856	0.606311	0.024691	2.54007	1.59843e+09	0.136239	37.8286	37.8286	1.31991e+10	0.262707	0.769396	0.086521	13	2.56495	Yang Xiubiao	2	4	0	C3	1.03782e+10	1.03777e+10	23.063	23.0629	4	4.25	man	1	4	0	0	State-owned enterprises	1	Jiangxi Province	9.806	11.456	0	Jingdezhen City
000404	8.9247e+09	1.25734e+10	7.68836e+09	695995979	404	2022	C34	1994-06-16	1996-06-19	1994	28	23.2548	0.611478	0.033204	2.57386	8.86724e+08	0.0705238	37.2648	37.2648	1.30955e+10	-0.00784732	0.709808	0.107371	10	2.30259	Yang Xiubiao	2	4	0	C3	1.149e+10	1.14885e+10	23.1647	23.1646	4	4.5	man	1	4	0	0	State-owned enterprises	1	Jiangxi Province			0	Jingdezhen City
000407	1.22687e+09	2.40909e+09	1.26641e+09	499409265	407	2009	C4905	1994-05-11	1996-07-03	1994	15	21.6025	0.52568	0.099365	2.10828	-8.51892e+07	-0.0353616	19.3509	19.3509	1.45995e+09	-0.188613	0.509266	0.105533	11	2.3979	Wang Peng	2	4	0	C4	5.60467e+09	5.62625e+09	22.4469	22.4507	5	4.5	man	1	5	0	0	Private	0	Shandong Province	8.469	8.469	1	Jinan City
000407	1.33301e+09	3.11475e+09	1.6586e+09	499409265	407	2010	C4905	1994-05-11	1996-07-03	1994	16	21.8594	0.5325	0.107701	2.13904	2.76687e+06	0.000888313	17.6475	17.6475	2.15252e+09	0.474382	0.427968	0.0713	11	2.3979	Wang Peng		4	0	C4	5.69145e+09	5.70881e+09	22.4622	22.4653	4	4.25	man	1	4	0	0	Private	0	Shandong Province	8.711	8.907	0	Jinan City
000407	1.41266e+09	3.13395e+09	1.73134e+09	649232044	407	2011	C4905	1994-05-11	1996-07-03	1994	17	21.8656	0.552447	0.001987	2.23437	1.20666e+08	0.0385027	13.2263	17.6575	2.28873e+09	0.0632823	0.45076	0.089627	11	2.3979	Wang Peng	2	4	0	C4	4.20421e+09	4.21141e+09	22.1594	22.1611	4	4	man	1	4	0	0	Private	0	Shandong Province	8.668	8.868	0	Jinan City
000407	1.66697e+09	3.1752e+09	1.86009e+09	649232044	407	2012	C26	1994-05-11	1996-07-03	1994	18	21.8786	0.585817	-0.043889	2.41439	4.56512e+07	0.0143774	14.8445	18.7447	2.18666e+09	-0.0445983	0.524998	0.087948	15	2.70805	Wang Peng	2	4	0	C2	6.06715e+09	6.08659e+09	22.5262	22.5294	1	2	man	1	1	0	0	Private	0	Shandong Province	8.908	8.908	1	Jinan City
000407	1.60661e+09	3.49106e+09	2.15006e+09	649232044	407	2013	C26	1994-05-11	1996-07-03	1994	19	21.9735	0.615876	0.014571	2.60332	1.71127e+07	0.00490185	12.256	18.9909	2.23282e+09	0.0211081	0.460206	0.093667	11	2.3979	Wang Peng	2	4	0	C2	5.68016e+09	5.69487e+09	22.4602	22.4628	4	3	man	1	4	0	0	Private	0	Shandong Province	9.233	9.282	0	Jinan City
000407	1874464006	4.1028e+09	2.07706e+09	774048768	407	2014	C26	1994-05-11	1996-07-03	1994	20	22.1349	0.506253	0.012915	2.02533	5.8723e+07	0.0143129	23.8787	23.8787	2.87231e+09	0.286407	0.456874	0.083239	11	2.3979	Wang Peng	2	4	0	C2	6.3812e+09	6.83746e+09	22.5766	22.6457	4	4	man	1	4	0	0			Shandong Province	9.477	9.477	0	Jinan City
000407	1.62625e+09	4.15165e+09	2.05229e+09	774048768	407	2015	C26	1994-05-11	1996-07-03	1994	21	22.1468	0.494332	0.009988	1.97758	6.54939e+07	0.0157754	24.7949	24.7949	2.5094e+09	-0.126349	0.391712	0.099147	17	2.83321	Wang Peng	1	4	0	C2	7.85431e+09	8.48464e+09	22.7843	22.8615	4	4	man	1	4	0	0	Private	0	Shandong Province	9.728	9.728	1	Jinan City
000407	1.57152e+09	4.30256e+09	1.78345e+09	880084656	407	2016	D45	1994-05-11	1996-07-03	1994	22	22.1825	0.41451	-0.075581	1.70797	5.11332e+07	0.0118844	34.8843	34.8843	2.64979e+09	0.055949	0.365253	0.129726	12	2.48491	Wang Peng	2	4	0	D	8.53131e+09	9.88903e+09	22.867	23.0147	4	4	man	1	4	0	0	Private	0	Shandong Province	9.191	9.639	0	Jinan City
000407	1.74332e+09	5.04511e+09	2.34664e+09	880084656	407	2017	D45	1994-05-11	1996-07-03	1994	23	22.3417	0.465132	0.024321	1.86962	2.02159e+08	0.0400703	32.6938	32.6938	3.82796e+09	0.444625	0.345546	0.148147	11	2.3979	Wang Peng	1	4	0	D	8.45576e+09	9.11449e+09	22.8581	22.9331	5	4.5	man	1	5	0	0	Private	0	Shandong Province	9.494	9.656	0	Jinan City
000407	2.21548e+09	6.42703e+09	3.68977e+09	880084656	407	2018	D45	1994-05-11	1996-07-03	1994	24	22.5838	0.574102	0.028301	2.34798	2.83942e+08	0.0441794	29.3587	29.3587	4.6758e+09	0.221487	0.344713	0.15806	12	2.48491	Wang Peng	2	4	0	D	6.90408e+09	6.97249e+09	22.6554	22.6652	4	4.25	man	1	4	0	0	Private	0	Shandong Province	9.732	9.746	0	Jinan City
000407	2.07437e+09	6.50931e+09	3.59732e+09	880084656	407	2019	D45	1994-05-11	1996-07-03	1994	25	22.5965	0.552642	0.031333	2.23535	5.90798e+08	0.0907619	29.7156	29.7156	5.34828e+09	0.143822	0.318677	0.15066	10	2.30259	Wang Peng	2	4	0	D	6.72933e+09	6.73042e+09	22.6297	22.6299	2	3.25	man	1	2	0	0	Private	0	Shandong Province	10.104	10.153	0	Jinan City
000407	2.3161e+09	6.75249e+09	3.85109e+09	880084656	407	2020	D45	1994-05-11	1996-07-03	1994	26	22.6332	0.570321	0.031934	2.32732	4.49781e+08	0.0666096	28.9077	28.9077	4.59636e+09	-0.140591	0.342999	0.169302	10	2.30259	Wang Peng	2	4	0	D	7.58731e+09	7.59145e+09	22.7497	22.7503	3	2.5	man	1	3	0	0	Private	0	Shandong Province	10.468	10.477	0	Jinan City
000407	2.16127e+09	7.03794e+09	4.01627e+09	880084656	407	2021	D45	1994-05-11	1996-07-03	1994	27	22.6746	0.570659	0.015477	2.32915	2.9131e+08	0.0413913	35.4352	35.4352	4.54762e+09	-0.0106038	0.307088	0.146329	16	2.77259	Xu Tieliang	2	4	0	D	7.91944e+09	7.92384e+09	22.7926	22.7931	3	3	man	1	3	0	0	foreign capital	0	Shandong Province	10.845	11.456	0	Jinan City
000407	2.16847e+09	7.15799e+09	4.06247e+09	880084656	407	2022	D45	1994-05-11	1996-07-03	1994	28	22.6915	0.567544	0.025443	2.31237	2.69108e+08	0.0375955	33.946	33.946	4.64525e+09	0.0214674	0.302945	0.146118	9	2.19722	Xu Tieliang	2	4	0	D	7.44936e+09	7.45079e+09	22.7314	22.7316	4	3.5	man	1	4	0	0	foreign capital	0	Shandong Province			0	Jinan City
000408	3.36133e+08	4.51035e+08	273858317	252301500	408	2012	F51	1996-06-25	1996-06-28	1996	16	19.9271	0.607177	0.010731	2.54568	1.17088e+07	0.0259598	23.4823	23.4823	3.32533e+07	-0.469177	0.745248	0.57433	11	2.3979	Link	2	4	0	F	2234240972	2234240972	21.5272	21.5272	1	1.75	man	1	1	0	0	Private	0	Hebei Province	6.622	8.908	0	Handan City
000408	4.64553e+08	5.7677e+08	3.83182e+08	252301500	408	2013	F51	1996-06-25	1996-06-28	1996	17	20.173	0.664357	0.028455	2.97936	-3.51156e+06	-0.00608832	23.8924	23.8924	1.92609e+08	2.04208	0.805438	0.020222	9	2.19722	Link	1	4	0	F	1.88942e+09	1.88942e+09	21.3595	21.3595	2	1.5	man	1	2	0	0	Private	0	Hebei Province	6.859	9.282	0	Handan City	175.031
000408	3.75235e+08	4.56453e+08	3.18855e+08	252301500	408	2014	F51	1996-06-25	1996-06-28	1996	18	19.939	0.69855	-0.12142	3.3173	639312	0.00140061	23.2838	23.2838	5.66456e+07	-0.484165	0.822069	-0.009061	11	2.3979	Xing Fuli	2	4	0	F	2.98567e+09	2.98568e+09	21.8171	21.8171	1	1.75	man	1	1	0	0	Private	0	Hebei Province	6.969	9.477	0	Handan City	111.953
000408	3.68132e+08	4.63903e+08	3.86888e+08	252301500	408	2015	F51	1996-06-25	1996-06-28	1996	19	19.9552	0.833984	-0.130595	6.02352	1.26681e+07	0.0273076	22	22	1.19904e+08	1.11674	0.793554	0.019353	8	2.07944	Xing Fuli	2	4	0	F	5.39001e+09	5.39003e+09	22.4078	22.4078	1	1.5	man	1	1	0	0	Private	0	Hebei Province	7.592	9.728	0	Handan City	90.4959
000408	3.62603e+09	7.74462e+09	1.20977e+09	1993779522	408	2017	C26	1996-06-25	1996-06-28	1996	21	22.7703	0.156207	0.157134	1.18513	-6.64599e+07	-0.00858142	77.8397	77.8397	3.17318e+09	0.219101	0.4682	0.730518	10	2.30259	Xiao Yongming	2	4	0	C2	1.41864e+10	3.64997e+10	23.3755	24.3206	3	2.25	man	1	3	0	0	Private	0	Qinghai Province	5.21	9.656	0	Golmud City
000408	4.27929e+09	9.38546e+09	1.95026e+09	1993779522	408	2018	C26	1996-06-25	1996-06-28	1996	22	22.9624	0.207796	0.090584	1.2623	8.88043e+08	0.094619	77.9875	77.9875	2.68057e+09	-0.155242	0.455949	0.68348	9	2.19722	Xiao Yongming	2	4	0	C2	1.27311e+10	2.43205e+10	23.2673	23.9146	4	3.25	man	1	4	0	0	Private	0	Qinghai Province	5.31	9.746	0	Golmud City
000408	2.70212e+09	9.64356e+09	1.73693e+09	1993779522	408	2019	C26	1996-06-25	1996-06-28	1996	23	22.9896	0.180113	0.031965	1.21968	2.76996e+08	0.0287234	78.0136	78.0136	2.01856e+09	-0.246966	0.280199	0.581898	14	2.63906	Cao Bangjun	2	4	0	C2	1.12602e+10	1.6451e+10	23.1445	23.5237	1	2	man	1	1	0	0	Private	0	Qinghai Province	4.747	10.153	0	Golmud City
000408	2.6469e+09	1.06245e+10	1.17073e+09	1970929613	408	2021	C26	1996-06-25	1996-06-28	1996	25	23.0864	0.110191	0.134344	1.12384	2.03522e+09	0.191559	76.6338	76.6338	3.62259e+09	0.903136	0.249131	0.588258	10	2.30259	Xiao Ning	2	4	0	C2	2.77663e+10	8.19788e+10	24.0471	25.1297	1	1	man	1	1	0	0	Private	0	Qinghai Province	5.396	11.456	0	Golmud City
000408	4.92684e+09	1.35365e+10	1.41276e+09	1580435073	408	2022	C26	1996-06-25	1996-06-28	1996	26	23.3287	0.104367	0.229462	1.11653	5.43049e+09	0.266963	67.0566	67.0566	8.19391e+09	1.26189	0.363968	0.819984	13	2.56495	Xiao Ning	2	4	0	C2	4.24562e+10	4.24567e+10	24.4717	24.4718	3	2.25	man	1	3	0	0	Private	0	Qinghai Province			0	Golmud City
000409	4.36935e+08	1.77691e+09	6.81775e+08	472709345	409	2013	B08	1993-04-28	1996-06-27	1993	20	21.2981	0.383685	0.071652	1.62255	4.463e+07	0.0251166	58.157	58.157	4.09036e+08	0.367785	0.245896	0.622524	19	2.89037	Hu Xiangdong	2	4	0	B	3.56442e+09	6.775e+09	21.9943	22.6365	4	3.75	man	1	4	0	0	State-owned enterprises	1	Shandong Province	9.233	9.282	0	Jinan City
000409	3.48386e+08	3.31194e+09	2.04471e+09	472709345	409	2014	B08	1993-04-28	1996-06-27	1993	21	21.9208	0.617375	-0.008902	2.61352	-8.25456e+07	-0.0249236	49.2949	49.2949	3.17646e+08	-0.223428	0.105191	0.340881	10	2.30259	Hu Xiangdong	2	4	0	B	5.52806e+09	6.86162e+09	22.4331	22.6492	4	4	man	1	4	0	0	State-owned enterprises	1	Shandong Province	9.477	9.477	0	Jinan City
000409	1.9631e+09	5.67648e+09	4.1319e+09	472709345	409	2015	B08	1993-04-28	1996-06-27	1993	22	22.4596	0.727898	0.021733	3.67509	-2.56105e+08	-0.0451168	35.742	35.742	2.21959e+09	3.3236	0.34583	0.225921	9	2.19722	Zhang Hong	2	4	0	B	9.09235e+09	1.0192e+10	22.9307	23.0449	4	4	man	1	4	0	0	State-owned enterprises	1	Shandong Province	9.728	9.728	1	Jinan City
000409	2.31125e+09	6.19826e+09	4.84611e+09	472709345	409	2016	S90	1993-04-28	1996-06-27	1993	23	22.5475	0.78185	-0.030946	4.584	-2.01148e+08	-0.0324523	35.5323	35.5323	2.2174e+09	-0.000987172	0.372887	0.119744	10	2.30259	Zhang Hong	2	4	0	S	1.0255e+10	1.15586e+10	23.051	23.1707	4	4	man	1	4	0	0	State-owned enterprises	1	Shandong Province	9.191	9.639	0	Jinan City
000409	2.18177e+09	5.97333e+09	4.88901e+09	510931158	409	2017	S90	1993-04-28	1996-06-27	1993	24	22.5106	0.818473	-0.04541	5.50882	-6.65056e+07	-0.0111337	34.5056	34.5056	1.43026e+09	-0.354984	0.365252	0.094488	14	2.63906	Zhang Hong	2	4	0	S	7.20711e+09	7.56629e+09	22.6983	22.747	2	2.75	man	1	2	0	0	State-owned enterprises	1	Shandong Province	9.494	9.656	0	Jinan City
000409	8.81558e+08	1.19934e+09	5.99218e+08	510931158	409	2021	I65	1993-04-28	1996-06-27	1993	28	20.905	0.499622	0.029093	1.99849	-1.87542e+07	-0.0156371	34.7361	34.7361	5.08206e+08	-0.471166	0.735033	0.439886	11	2.3979	Mrs	2	4	0	I	3.42035e+09	3.99691e+09	21.953	22.1088	3	2.25	man	1	3	0	0	State-owned enterprises	1	Shandong Province	10.845	11.456	0	Jinan City
000409	1.89238e+09	2.47851e+09	8.4184e+08	664210505	409	2022	I65	1993-04-28	1996-06-27	1993	29	21.6309	0.339656	0.024672	1.51436	1.15753e+08	0.0467024	46.5224	46.5224	1.09108e+09	1.14692	0.763515	0.317966	12	2.48491	Mrs	2		0	I	4.14912e+09	5.09943e+09	22.1462	22.3524	4	3.25						State-owned enterprises	1	Shandong Province			0	Jinan City
000410	6.64576e+09	8.95629e+09	7.53806e+09	545470884	410	2009	C7105	1993-05-20	1996-07-18	1993	16	22.9156	0.841649	0.005873	6.31509	-1.1086e+09	-0.123779	48.9692	48.9692	5.9777e+09	-0.0867359	0.742021	0.216001	9	2.19722	Guan Xiyou	2	4	0	C7	1.36271e+10	1.37128e+10	23.3353	23.3416	4	3.75	man	1	4	0	0	State-owned enterprises	1	Liaoning Province	8.463	8.469	0	Shenyang City
000410	8.02147e+09	1.04827e+10	8.93347e+09	545470884	410	2010	C7105	1993-05-20	1996-07-18	1993	17	23.073	0.852209	0.013311	6.76633	-2.59184e+08	-0.0247249	45.7174	45.7174	8.04698e+09	0.346167	0.765209	0.21537	13	2.56495	Guan Xiyou	2	4	0	C7	1.54517e+10	1.55337e+10	23.461	23.4663	4	3.5	man	1	4	0	0	State-owned enterprises	1	Liaoning Province	8.539	8.907	0	Shenyang City
000410	9.65665e+09	1.23553e+10	1.0727e+10	545470884	410	2011	C7105	1993-05-20	1996-07-18	1993	18	23.2374	0.868213	0.00891	7.57235	1.81885e+08	0.0147212	46.7936	46.7936	9.61084e+09	0.194342	0.781579	0.217907	10	2.30259	Guan Xiyou	2	4	0	C7	1.44543e+10	1.44799e+10	23.3943	23.396	3	3	man	1	3	0	0	State-owned enterprises	1	Liaoning Province	8.161	8.868	0	Shenyang City
000410	1.01759e+10	1.31224e+10	1.14871e+10	545470884	410	2012	C34	1993-05-20	1996-07-18	1993	19	23.2976	0.873083	0.002579	7.49801	-1.27506e+09	-0.0971661	47.2086	47.2086	7.78688e+09	-0.189782	0.775457	0.254396	12	2.48491	Guan Xiyou	2	4	0	C3	1.48436e+10	1.48636e+10	23.4208	23.4222	3	3	man	1	3	0	0	State-owned enterprises	1	Liaoning Province	8.052	8.908	0	Shenyang City
000410	1.30919e+10	1.63726e+10	1.36493e+10	765470884	410	2013	C34	1993-05-20	1996-07-18	1993	20	23.5189	0.833668	0.002098	6.01207	-1.34357e+09	-0.0820621	57.881	57.881	7.37906e+09	-0.0523725	0.799622	0.251495	14	2.63906	Guan Xiyou	2	4	0	C3	1.75872e+10	1.80967e+10	23.5904	23.619	4	4	man	1	4	0	0	State-owned enterprises	1	Liaoning Province	8.486	9.282	0	Shenyang City
000410	1.68308e+10	2.01461e+10	1.74038e+10	765470884	410	2014	C34	1993-05-20	1996-07-18	1993	21	23.7263	0.863882	0.001096	7.34655	-1.6431e+09	-0.0815591	31.7224	31.7224	7.81494e+09	0.05907	0.835438	0.267551	9	2.19722	Guan Xiyou	2	4	0	C3	2.67563e+10	2.69952e+10	24.01	24.0189	4	4	man	1	4	0	0	State-owned enterprises	1	Liaoning Province	8.625	9.477	0	Shenyang City
000410	18599700456	2.22896e+10	2.00303e+10	765470884	410	2015	C34	1993-05-20	1996-07-18	1993	22	23.8274	0.89864	-0.028707	8.80011	-2.86107e+09	-0.128359	32.1249	32.1249	6.3839e+09	-0.183116	0.834455	0.265363	12	2.48491	Guan Xiyou	2	4	0	C3	3.86165e+10	3.91824e+10	24.3769	24.3915	4	4	man	1	4	0	0	State-owned enterprises	1	Liaoning Province	8.575	9.728	0	Shenyang City
000410	2.01796e+10	2.47984e+10	2.39744e+10	765470884	410	2016	C34	1993-05-20	1996-07-18	1993	23	23.934	0.89653	-0.057965	8.65843	-1.93569e+09	-0.0780569	32.4513	32.4513	6.24379e+09	-0.0219471	0.813746	0.230265	12	2.48491	Guan Xiyou	2	4	0	C3	3.3886e+10	3.4201e+10	24.2463	24.2555	1	2.75	man	1	1	0	0	State-owned enterprises	1	Liaoning Province	8.217	9.639	0	Shenyang City
000410	1.54789e+10	2.03924e+10	2.02422e+10	765470884	410	2018	C34	1993-05-20	1996-07-18	1993	25	23.7384	0.896232	-0.042373	8.63257	-5.6914e+07	-0.00279094	31.5053	31.5053	5.01489e+09	0.197089	0.759053	0.256392	7	1.94591	Zhao Biao	2	4	0	C3	2.49188e+10	2.50723e+10	23.9389	23.945	3	2.25	man	1	3	0	0	State-owned enterprises	1	Liaoning Province	8.753	9.746	0	Shenyang City
000411	1.566e+09	1.84844e+09	1.50126e+09	207449946	411	2009	H11	1993-04-01	1996-07-16	1993	16	21.3376	0.812174	0.034433	5.32408	4.29506e+07	0.0232361	50.2819	50.2819	5.07712e+09	0.238658	0.847198	0.053048	9	2.19722	Feng Zhibin	2	1	0	H	2.97585e+09	2.99697e+09	21.8138	21.8209	5	4.75	man	1	5	1	5	State-owned enterprises	1	Zhejiang Province	9.021	8.469	1	Hangzhou City
000411	2.12392e+09	2.466e+09	2.00769e+09	207449946	411	2010	H0160	1993-04-01	1996-07-16	1993	17	21.6259	0.81415	0.035461	5.3807	9.11388e+07	0.0369582	50.0698	50.0698	6.63825e+09	0.307485	0.86128	0.054518	9	2.19722	Wang Yinping	2	1	0	H	4.12578e+09	4.15687e+09	22.1405	22.148	5	5	man	1	5	1	5	State-owned enterprises	1	Zhejiang Province	9.612	8.907	1	Hangzhou City
000411	3.2703e+09	3.67905e+09	2.76218e+09	207449946	411	2011	H0160	1993-04-01	1996-07-16	1993	18	22.0259	0.750787	0.104333	4.01263	-8.06472e+07	-0.0219207	49.7916	49.7916	8.52635e+09	0.284428	0.888899	0.059142	9	2.19722	Wang Yinping	2	1	0	H	4.76652e+09	4.78689e+09	22.2849	22.2891	5	5	man	1	5	1	5	State-owned enterprises	1	Zhejiang Province	9.666	8.868	1	Hangzhou City
000411	3.648e+09	4.11021e+09	3.06247e+09	207449946	411	2012	F51	1993-04-01	1996-07-16	1993	19	22.1367	0.745088	0.034961	3.92293	6.94372e+07	0.0168939	49.7916	49.7916	1.059e+10	0.242026	0.887546	0.063057	12	2.48491	Wang Yinping	2	1	0	F	4.79839e+09	4.81127e+09	22.2915	22.2942	5	5	man	1	5	1	5	State-owned enterprises	1	Zhejiang Province	9.86	8.908	1	Hangzhou City
000411	4.30673e+09	4.79761e+09	3.55237e+09	207449946	411	2013	F51	1993-04-01	1996-07-16	1993	20	22.2914	0.740446	0.035179	3.85276	7.5721e+07	0.0157831	49.4331	49.4331	1.23693e+10	0.168022	0.897683	0.061381	9	2.19722	Wang Yinping	2	1	0	F	5.73992e+09	5.75756e+09	22.4707	22.4738	4	4	man	1	4	1	4	State-owned enterprises	1	Zhejiang Province	10.053	9.282	1	Hangzhou City	110.231
000411	5.48784e+09	6.12497e+09	4.60939e+09	207449946	411	2015	F51	1993-04-01	1996-07-16	1993	22	22.5356	0.752556	0.025127	4.04132	9.43362e+07	0.0154019	49.6218	49.6218	1.54664e+10	0.0989516	0.895977	0.055623	13	2.56495	Feng Zhibin	2	1	0	F	1.01231e+10	1.01255e+10	23.0381	23.0383	4	4.25	man	1	4	1	4	State-owned enterprises	1	Zhejiang Province	10.492	9.728	1	Hangzhou City	53.9014
000411	6.27601e+09	6.98714e+09	5.29033e+09	207449946	411	2016	F51	1993-04-01	1996-07-16	1993	23	22.6673	0.757153	0.027462	4.11782	1.41528e+08	0.0202556	49.6218	49.6218	1.72573e+10	0.115792	0.898222	0.056579	9	2.19722	Feng Zhibin	2	1	0	F	9.87309e+09	9.87498e+09	23.0131	23.0133	4	4	man	1	4	1	4	State-owned enterprises	1	Zhejiang Province	10.43	9.639	1	Hangzhou City	45.9945
000411	8.17932e+09	9.08339e+09	7.17819e+09	207449946	411	2017	F51	1993-04-01	1996-07-16	1993	24	22.9297	0.790254	0.021077	4.76767	1.58458e+08	0.0174448	60.9734	60.9734	1.89073e+10	0.0956118	0.900469	0.060576	14	2.63906	Feng Zhibin	2	1	0	F	1.1305e+10	1.13064e+10	23.1485	23.1486	4	4	man	1	4	1	4	State-owned enterprises	1	Zhejiang Province	10.56	9.656	1	Hangzhou City	42.5301
000411	8.09778e+09	8.99251e+09	6.90911e+09	207449946	411	2018	F51	1993-04-01	1996-07-16	1993	25	22.9197	0.768319	0.024895	4.31627	1.66314e+08	0.0184947	61.2481	61.2481	2.04921e+10	0.0838199	0.900502	0.066096	14	2.63906	Jiang Jufang	2	4	0	F	9.53092e+09	9.53128e+09	22.9778	22.9778	4	4.25	man	1	4	0	0	State-owned enterprises	1	Zhejiang Province	10.802	9.746	1	Hangzhou City	37.3718
000411	9.57637e+09	1.07695e+10	7.79796e+09	248939935	411	2019	F51	1993-04-01	1996-07-16	1993	26	23.1	0.72408	0.031355	3.62424	2.20562e+08	0.0204803	67.1645	67.1645	2.46009e+10	0.200505	0.889215	0.06676	11	2.3979	Jiang Jufang	2	4	0	F	1.08178e+10	1.08276e+10	23.1045	23.1054	4	4	man	1	4	0	0	State-owned enterprises	1	Zhejiang Province	10.827	10.153	1	Hangzhou City	37.8498
000411	1.00413e+10	1.12503e+10	8.04442e+09	248939935	411	2020	F51	1993-04-01	1996-07-16	1993	27	23.1437	0.715042	0.030471	3.50929	3.32241e+08	0.0295319	65.4369	65.4369	2.50082e+10	0.0165554	0.892543	0.062195	14	2.63906	Jiang Jufang	2	4	0	F	1.25983e+10	1.28689e+10	23.2568	23.2781	4	4.25	man	1	4	0	0	State-owned enterprises	1	Zhejiang Province	11.137	10.477	1	Hangzhou City	29.3333
000411	1.07419e+10	1.22453e+10	8.72975e+09	255376150	411	2021	F51	1993-04-01	1996-07-16	1993	28	23.2284	0.712904	0.03235	3.48316	3.26024e+08	0.0266243	63.7995	63.7995	2.6731e+10	0.0688884	0.877223	0.065281	13	2.56495	Jiang Jufang	2	4	0	F	1.24307e+10	1.24736e+10	23.2434	23.2469	4	4	man	1	4	0	0	State-owned enterprises	1	Zhejiang Province	11.456	11.456	0	Hangzhou City	27.7726
000411	1.16566e+10	1.31638e+10	9.28083e+09	309485536	411	2022	F51	1993-04-01	1996-07-16	1993	29	23.3007	0.705025	0.035136	3.39012	3.91167e+08	0.0297153	63.0684	63.0684	3.06193e+10	0.14546	0.8855	0.064673	11	2.3979	Ying Xu Jie	2		0	F	1.287e+10	1.28616e+10	23.2782	23.2775	4	4								Zhejiang Province			0	Hangzhou City	42.9889
000413	2.21097e+08	3.6416e+08	1.3191e+08	383000000	413	2009	C5110	1992-12-26	1996-07-08	1992	17	19.7131	0.362231	-0.090024	1.56797	-1.2583e+07	-0.0345535	50.4634	50.4634	6.2037e+07	-0.575995	0.607144	-0.008243	7	1.94591	Shang Jianbin	2	4	0	C5	3.09039e+09	3.09199e+09	21.8516	21.8521	3	2.75	man	1	3	0	0	State-owned enterprises	1	Hebei Province	6.939	8.469	0	Shijiazhuang City
000413	2.44942e+08	3.74875e+08	1.3637e+08	383000000	413	2010	C5110	1992-12-26	1996-07-08	1992	18	19.7421	0.363774	0.010845	1.57177	1.03695e+07	0.0276614	38.25	38.25	7.83532e+07	0.263007	0.653396	0.044386	7	1.94591	Shang Jianbin	2	4	0	C5	4.69829e+09	4.70072e+09	22.2705	22.271	3	2.5	man	1	3	0	0	State-owned enterprises	1	Hebei Province	6.459	8.907	0	Shijiazhuang City
000413	2.58748e+08	3.74112e+08	1.14292e+08	383000000	413	2011	C5110	1992-12-26	1996-07-08	1992	19	19.7401	0.305501	0.032438	1.43989	-1.8383e+06	-0.00491376	40.616	40.616	1.04425e+08	0.332753	0.691633	0.351284	8	2.07944	Li Zhaoting	2	4	0	C5	3.57214e+09	3.57398e+09	21.9964	21.9969	3	2.5	man	1	3	0	0	Private	0	Hebei Province	6.406	8.868	0	Shijiazhuang City
000413	1.68829e+09	2.06171e+09	1.55836e+09	383000000	413	2012	C39	1992-12-26	1996-07-08	1992	20	21.4468	0.755861	0.116907	4.09602	-4.66993e+08	-0.149805	43.0237	43.0237	7.78935e+08	2.1575	0.818878	0.512446	7	1.94591	Li Zhaoting	2	4	0	C3	5.46489e+09	5.46683e+09	22.4216	22.422	3	2.75	man	1	3	0	0	Private	0	Hebei Province	6.622	8.908	0	Shijiazhuang City
000413	6.72246e+09	9.03298e+09	3.15878e+09	903000000	413	2013	C39	1992-12-26	1996-07-08	1992	21	22.9241	0.349694	0.045339	1.53774	-1.83722e+09	-0.173341	52.712	52.712	9.31901e+08	0.196378	0.744213	0.56025	11	2.3979	Li Zhaoting	2	4	0	C3	1.21154e+10	1.75382e+10	23.2177	23.5876	4	3.75	man	1	4	0	0	Private	0	Hebei Province	6.859	9.282	0	Shijiazhuang City
000413	1.73717e+10	2.87986e+10	1.42372e+10	3835000526	413	2015	C39	1992-12-26	1996-07-08	1992	23	24.0836	0.49437	0.048354	1.97773	1.78013e+09	0.061813	42.8871	42.8871	4.65021e+09	1.16955	0.603213	0.3978	8	2.07944	Li Zhaoting	2	3	0	C3	3.96967e+10	4.79691e+10	24.4045	24.5938	3	3.25	man	1	3	1	3	Private	0	Hebei Province	7.592	9.728	0	Shijiazhuang City
000413	3.47051e+10	4.68263e+10	2.37571e+10	4939928983	413	2016	C39	1992-12-26	1996-07-08	1992	24	24.5697	0.507345	0.027987	2.02982	1.39005e+09	0.0296852	29.2883	29.2883	6.90132e+09	0.484089	0.741145	0.301351	9	2.19722	Li Zhaoting	2	3	0	C3	6.67523e+10	7.79589e+10	24.9243	25.0794	4	3.25	man	1	4	1	4	Private	0	Hebei Province	7.201	9.639	0	Shijiazhuang City
000413	4.6526e+10	6.76833e+10	3.56261e+10	5730250118	413	2017	C39	1992-12-26	1996-07-08	1992	25	24.9381	0.526364	0.028646	2.11133	1.26577e+09	0.0187014	30.9885	30.9885	1.73364e+10	1.51204	0.687407	0.208371	7	1.94591	Li Zhaoting	2	3	0	C3	8.27713e+10	8.82157e+10	25.1393	25.2031	5	4.75	man	1	5	1	5	Private	0	Hebei Province	7.637	9.656	0	Shijiazhuang City
000413	4.54406e+10	7.25761e+10	3.91528e+10	5730250118	413	2018	C39	1992-12-26	1996-07-08	1992	26	25.0079	0.539472	0.031261	2.17142	3.88252e+08	0.00534958	29.5032	29.5032	2.82117e+10	0.627314	0.626109	0.177502	10	2.30259	Wang Lipeng	1	4	0	C3	6.55614e+10	6.45061e+10	24.9063	24.89	4	4.75	man	1	4	0	0	Private	0	Hebei Province	8.104	9.746	0	Shijiazhuang City
000413	4.04851e+10	6.77605e+10	3.62449e+10	5730250118	413	2019	C39	1992-12-26	1996-07-08	1992	27	24.9392	0.534897	-0.022995	2.15006	-3.0127e+09	-0.044461	28.3739	28.3739	1.75288e+10	-0.378671	0.597473	0.157578	8	2.07944	Wang Lipeng	2	4	0	C3	5.64584e+10	5.514e+10	24.7568	24.7331	3	3.25	man	1	3	0	0	Private	0	Hebei Province	8.493	10.153	0	Shijiazhuang City
000413	3.42816e+10	6.48292e+10	3.62156e+10	5730250118	413	2020	C39	1992-12-26	1996-07-08	1992	28	24.895	0.558631	-0.053565	2.26568	2.04131e+09	0.0314874	26.7416	26.7416	7.04875e+09	-0.597875	0.528799	0.07731	11	2.3979	Guo Xuan	2	4	0	C3	5.20199e+10	5.05207e+10	24.6749	24.6456	1	2	man	1	1	0	0	Private	0	Hebei Province	8.717	10.477	0	Shijiazhuang City
000413	33157200087	6.24856e+10	3.66176e+10	5730250118	413	2021	C39	1992-12-26	1996-07-08	1992	29	24.8582	0.586016	-0.045803	2.41555	1.31536e+09	0.0210505	26.7416	26.7416	5.63194e+09	-0.201001	0.530637	0.099054	8	2.07944	Guo Xuan	2	4	0	C3	5.05946e+10	4.91996e+10	24.6471	24.6192	1	1	man	1	1	0	0	Private	0	Hebei Province	8.946	11.456	0	Shijiazhuang City
000413	3.06759e+10	5.85952e+10	3.49628e+10	5632749948	413	2022	C39	1992-12-26	1996-07-08	1992	30	24.7939	0.596684	-0.030637	2.47945	2.54446e+08	0.00434244	24.2079	24.2079	5.8926e+09	0.0462816	0.523522	0.139625	9	2.19722	Guo Xuan	1		0	C3	4.55553e+10	4.4698e+10	24.5422	24.5232	3	1.5								Hebei Province			0	Shijiazhuang City
000415	6.58897e+08	1.1539e+09	8.60523e+08	300335834	415	2009	E01	1993-06-30	1996-07-16	1993	16	20.8664	0.745751	-0.074044	3.93315	2.18506e+08	0.189363	14.0223	18.9259	2.54426e+08	0.0732004	0.571017	0.112463	7	1.94591	Song Xiaogang	1	4	0	E	3.53908e+09	3.53952e+09	21.9871	21.9873	3	3	man	1	3	0	0	Private	0	Xinjiang Uygur Autonomous Region	4.741	8.469	0	Urumqi City
000415	2.65225e+09	3.00026e+10	2.04293e+10	1269252972	415	2012	L71	1993-06-30	1996-07-16	1993	19	24.1246	0.680917	0.021026	3.13398	1.18359e+09	0.0394496	67.2744	67.2744	2.49184e+09	1.33177	0.0930634	0.556826	11	2.3979	Hao	2	4	0	L	2.95791e+10	2.87683e+10	24.1103	24.0825	2	2.25	man	1	2	0	0	other	0	Xinjiang Uygur Autonomous Region	3.359	8.908	0	Urumqi City
000415	9748990000	57125361000	48739758000	1269253000	415	2013	L71	1993-06-30	1996-07-16	1993	20	24.7685	0.853207	0.023349	6.81231	4619723000	0.0808699	67.2744	67.2744	6376492000	1.55895	0.17066	0.493303	9	2.19722	Hao	2	4	0	L	5.76928e+10	5.87795e+10	24.7784	24.7971	3	2.75	man	1	3	0	0	other	0	Xinjiang Uygur Autonomous Region	3.58	9.282	0	Urumqi City
000415	13286045000	67720684000	55122577000	1774303000	415	2014	L71	1993-06-30	1996-07-16	1993	21	24.9387	0.81397	0.017404	5.37546	4734712000	0.0699153	69.3093	69.3093	6851955000	0.074565	0.196189	0.464277	9	2.19722	Hao	2	4	0	L	7.60588e+10	7.93773e+10	25.0548	25.0975	3	3.25	man	1	3	0	0	other	0	Xinjiang Uygur Autonomous Region	4.076	9.477	0	Urumqi City
000415	41793419000	131900896000	99362394000	6184521000	415	2015	L71	1993-06-30	1996-07-16	1993	22	25.6053	0.753311	0.013557	4.05369	7014152000	0.0531774	62.28	62.28	9659023000	0.409674	0.316855	0.499178	14	2.63906	Tang Liang	2	4	0	L	1.31436e+11	1.31371e+11	25.6018	25.6013	2	2.75	man	1	2	0	0	other	0	Xinjiang Uygur Autonomous Region	4.862	9.728	0	Urumqi City
000415	44615296000	216632100000	178895224000	6184521000	415	2016	L71	1993-06-30	1996-07-16	1993	23	26.1015	0.825802	0.013115	5.74059	13944584000	0.0643699	56.6102	56.6102	24257548000	1.51139	0.20595	0.366584	14	2.63906	Jinchuan	1	4	0	L	2.19898e+11	2.23115e+11	26.1164	26.131	3	2.75	man	1	3	0	0	other	0	Xinjiang Uygur Autonomous Region	4.448	9.639	0	Urumqi City
000415	49346930000	300394363000	264980501000	6184521000	415	2017	L71	1993-06-30	1996-07-16	1993	24	26.4284	0.882109	0.010507	8.4824	21023230000	0.0699854	56.9609	56.9609	35934351000	0.481368	0.164274	0.411372	11	2.3979	Zhuo Yiqun	1	4	0	L	3.005e+11	3.00603e+11	26.2792	26.3452	4	3.75	man	1	4	0	0	other	0	Xinjiang Uygur Autonomous Region	5.293	9.656	0	Urumqi City
000415	54989913000	285818636000	230725901000	6184521000	415	2018	L71	1993-06-30	1996-07-16	1993	25	26.3786	0.807246	0.009322	5.18795	20434852000	0.0714959	56.591	56.591	41290683000	0.149059	0.192394	0.365997	14	2.63906	Zhuo Yiqun	2	4	0	L	2.66989e+11	2.5299e+11	26.1026	26.0968	4	4	man	1	4	0	0	other	0	Xinjiang Uygur Autonomous Region	5.32	9.746	0	Urumqi City
000415	16602789000	265537353000	210960738000	6184521000	415	2019	L71	1993-06-30	1996-07-16	1993	26	26.305	0.794467	0.012514	4.86541	19875636000	0.0748506	52.369	52.369	38802730000	-0.0602546	0.101202	0.372043	9	2.19722	Zhuo Yiqun	2	4	0	L	2.47713e+11	2.34462e+11	26.2355	26.1806	2	3.5	man	1	2	0	0	other	0	Xinjiang Uygur Autonomous Region	5.448	10.153	0	Urumqi City
000415	26838255000	250212275000	208659069000	6184521000	415	2020	L71	1993-06-30	1996-07-16	1993	27	26.2456	0.833928	-0.034353	6.02149	14446691000	0.0577377	50.07	50.07	27417721000	-0.293407	0.107262	0.347645	9	2.19722	Jinchuan	2	4	0	L	2.34891e+11	2.23502e+11	26.1824	26.1327	3	2.25	man	1	3	0	0	other	0	Xinjiang Uygur Autonomous Region	5.784	10.477	0	Urumqi City
000415	13950503000	248231069000	208352004000	6184521000	415	2021	L71	1993-06-30	1996-07-16	1993	28	26.2376	0.839347	-0.004548	6.2246	16092187000	0.0648274	50.07	50.07	26790611000	-0.0228724	0.115786	0.387087	11	2.3979	Jinchuan	2	4	0	L	2.35679e+11	2.26349e+11	26.1857	26.1453	2	1.75	man	1	2	0	0	other	0	Xinjiang Uygur Autonomous Region	6.141	11.456	0	Urumqi City
000415	12148710000	263644323000	220371647000	6184521000	415	2022	L71	1993-06-30	1996-07-16	1993	29	26.2979	0.835867	-0.008991	6.09263	21012331000	0.0796995	50.07	50.07	31921780000	0.191529	0.11411	0.375469	10	2.30259	Jinchuan	2		0	L	2.43271e+11	2.34039e+11	26.2174	26.1788	4	3								Xinjiang Uygur Autonomous Region			0	Urumqi City
000416	7.62117e+08	9.79509e+08	2.36513e+08	531871494	416	2009	C03	1993-06-12	1996-07-19	1993	16	20.7026	0.241461	0.079211	1.31832	9.11976e+07	0.0931054	27.7184	27.7184	6.29154e+08	0.000902036	0.77806	0.148504	11	2.3979	Yu Zheng	2	4	0	C0	4.01911e+09	4.90634e+09	22.1143	22.3138	4	4	man	1	4	0	0	Private	0	Shandong Province	8.469	8.469	1	Qingdao City
000416	7.83102e+08	9.92436e+08	2.31005e+08	531871494	416	2010	H1130	1993-06-12	1996-07-19	1993	17	20.7157	0.232765	0.02966	1.30338	5.6499e+07	0.0569296	27.8165	27.8165	7.07991e+08	0.125307	0.789071	0.143946	12	2.48491	Yu Zheng	2	4	0	H	4.05406e+09	4.05516e+09	22.123	22.1233	4	4	man	1	4	0	0	Private	0	Shandong Province	8.711	8.907	0	Qingdao City
000416	8.0594e+08	8.97457e+08	1.09169e+08	531871494	416	2011	H1130	1993-06-12	1996-07-19	1993	18	20.6151	0.121643	0.058487	1.13849	5.80653e+07	0.0646998	27.9257	27.9257	6.86307e+08	-0.0306279	0.898027	0.167099	13	2.56495	Ma Zhijun	2	4	0	H	2.77849e+09	2.77916e+09	21.7452	21.7454	4	4	man	1	4	0	0	Private	0	Shandong Province	8.668	8.868	0	Qingdao City
000416	8.75128e+08	9.61648e+08	1.14315e+08	531871494	416	2012	F52	1993-06-12	1996-07-19	1993	19	20.6842	0.118874	0.078558	1.13491	3.21725e+07	0.0334556	27.9384	27.9384	4.85741e+08	-0.292239	0.910029	0.180131	12	2.48491	Xu Jianbing	2	1	0	F	3.04418e+09	3.04493e+09	21.8365	21.8367	4	4	man	1	4	1	4	Private	0	Shandong Province	8.908	8.908	1	Qingdao City
000416	8.52524e+08	9.35331e+08	1.12198e+08	531871494	416	2013	F52	1993-06-12	1996-07-19	1993	20	20.6564	0.119955	0.022552	1.13631	-2.71718e+06	-0.00290504	28.1859	28.1859	4.82258e+08	-0.00717016	0.911468	0.184357	10	2.30259	Xu Jianbing	2	1	0	F	3.73856e+09	3.73956e+09	22.042	22.0422	3	3.25	man	1	3	1	3	Private	0	Shandong Province	9.233	9.282	0	Qingdao City
000416	7.60623e+08	9.35486e+08	4.65696e+07	531871494	416	2014	F52	1993-06-12	1996-07-19	1993	21	20.6566	0.0505245	0.106606	1.05239	-1.37584e+08	-0.14677	27.0922	27.0922	4.30042e+08	-0.108274	0.813078	0.175231	14	2.63906	Wang Hong	2	4	0	F	4.42747e+09	4.42919e+09	22.2111	22.2115	3	3	man	1	3	0	0	Private	0	Shandong Province	9.477	9.477	0	Qingdao City
000417	2.34972e+09	3.69384e+09	2.38483e+09	479722800	417	2009	H1130	1993-10-19	1996-08-12	1993	16	22.0299	0.645623	0.078159	2.82185	6.79313e+08	0.183904	47.022	47.022	5.88541e+09	0.166876	0.636118	0.165099	11	2.3979	Zheng Xiaoyan	2	4	0	H	9.39208e+09	9.42236e+09	22.9631	22.9664	5	5	woman	0	0	0	0	State-owned enterprises	1	Anhui Province	7.476	8.469	0	Hefei City
000417	3.06148e+09	4.47353e+09	2.82261e+09	479722800	417	2010	H1130	1993-10-19	1996-08-12	1993	17	22.2214	0.630959	0.082068	2.70973	8.46664e+08	0.189261	47.2774	47.2774	7.0617e+09	0.199865	0.684354	0.166563	13	2.56495	Zheng Xiaoyan	1	4	0	H	1.21124e+10	1.21292e+10	23.2175	23.2189	5	5	woman	0	0	0	0	State-owned enterprises	1	Anhui Province	7.676	8.907	0	Hefei City
000417	4.64999e+09	6.17161e+09	3.49053e+09	519922800	417	2011	H1130	1993-10-19	1996-08-12	1993	18	22.5432	0.565579	0.094699	2.30192	8.25303e+08	0.133726	43.725	43.725	8.55148e+09	0.210966	0.753449	0.170527	11	2.3979	Zheng Xiaoyan	1	4	0	H	1.04669e+10	1.0837e+10	23.0715	23.1062	5	5	woman	0	0	0	0	State-owned enterprises	1	Anhui Province	7.783	8.868	0	Hefei City
000417	4.61647e+09	6.66444e+09	3.59687e+09	779884200	417	2012	F52	1993-10-19	1996-08-12	1993	19	22.6201	0.539711	0.0689	2.17255	6.65532e+08	0.0998631	41.907	41.907	9.1055e+09	0.0647869	0.692702	0.180825	16	2.77259	Zheng Xiaoyan	1	4	0	F	9.04344e+09	9.04826e+09	22.9253	22.9258	5	5	woman	0	0	0	0	State-owned enterprises	1	Anhui Province	7.999	8.908	0	Hefei City
000417	4.87458e+09	7.51771e+09	4.06633e+09	779884200	417	2013	F52	1993-10-19	1996-08-12	1993	20	22.7405	0.540901	0.063087	2.17818	3.75397e+08	0.049935	41.4655	41.4655	9.91001e+09	0.088354	0.648413	0.180116	16	2.77259	Zheng Xiaoyan	2	4	0	F	8.9533e+09	8.95621e+09	22.9153	22.9156	5	5	woman	0	0	0	0	State-owned enterprises	1	Anhui Province	8.273	9.282	0	Hefei City
000417	4.84072e+09	7.94972e+09	4.23463e+09	779884200	417	2014	F52	1993-10-19	1996-08-12	1993	21	22.7964	0.532677	0.056121	2.13985	4.50195e+08	0.0566303	43.5653	43.5653	9.97217e+09	0.0062732	0.608917	0.204228	14	2.63906	Zheng Xiaoyan	2	4	0	F	1.06953e+10	1.06999e+10	23.0931	23.0935	5	5	woman	0	0	0	0	State-owned enterprises	1	Anhui Province	8.839	9.477	0	Hefei City
000417	4.45623e+09	8.29493e+09	4.40316e+09	779884200	417	2015	F52	1993-10-19	1996-08-12	1993	22	22.8389	0.530825	0.040088	2.1314	2.92359e+08	0.0352456	47.2331	47.2331	9.76477e+09	-0.0207981	0.537223	0.198679	12	2.48491	Zheng Xiaoyan	2	4	0	F	1.29197e+10	1.29273e+10	23.282	23.2826	5	5	woman	0	0	0	0	State-owned enterprises	1	Anhui Province	8.947	9.728	0	Hefei City
000417	5.12362e+09	9.22556e+09	5.09016e+09	779884200	417	2016	F52	1993-10-19	1996-08-12	1993	23	22.9452	0.551745	0.039236	2.23087	6.56947e+08	0.0712094	50.3627	50.3627	9.73584e+09	-0.00296306	0.555372	0.198918	15	2.70805	Zheng Xiaoyan	2	4	0	F	1.18176e+10	1.18206e+10	23.1929	23.1931	5	5	woman	0	0	0	0	State-owned enterprises	1	Anhui Province	8.49	9.639	0	Hefei City
000417	5.58026e+09	1.00963e+10	5.77854e+09	779884200	417	2017	F52	1993-10-19	1996-08-12	1993	24	23.0354	0.572341	0.02931	2.33831	6.34125e+08	0.0628075	51.9076	51.9076	1.03899e+10	0.0671818	0.552702	0.201682	15	2.70805	Liu Hao	2	4	0	F	1.207e+10	1.20722e+10	23.214	23.2142	5	5	man	1	5	0	0	State-owned enterprises	1	Anhui Province	8.738	9.656	0	Hefei City
000417	5.70258e+09	1.05117e+10	6.05255e+09	779884200	417	2018	F52	1993-10-19	1996-08-12	1993	25	23.0758	0.575794	0.029851	2.35734	6.92755e+08	0.0659034	54.0241	54.0241	1.06819e+10	0.0281067	0.5425	0.194867	12	2.48491	Liu Hao	2	4	0	F	9.43064e+09	9.42945e+09	22.9672	22.9671	5	5	man	1	5	0	0	State-owned enterprises	1	Anhui Province	8.859	9.746	0	Hefei City
000417	5.06429e+09	1.08204e+10	6.08912e+09	779884200	417	2019	F52	1993-10-19	1996-08-12	1993	26	23.1047	0.562743	0.022839	2.28699	-3.9352e+08	-0.0363682	51.7189	51.7189	1.09086e+10	0.0212151	0.468031	0.197693	11	2.3979	Liu Hao	2	4	0	F	9.93493e+09	9.93395e+09	23.0193	23.0192	4	4.25	man	1	4	0	0	State-owned enterprises	1	Anhui Province	9.194	10.153	0	Hefei City
000417	6.05699e+09	1.11261e+10	6.28149e+09	779884200	417	2020	F52	1993-10-19	1996-08-12	1993	27	23.1326	0.564571	0.017011	2.29659	2.73174e+08	0.0245525	54.2465	54.2465	6.32974e+09	-0.419745	0.544394	0.289219	10	2.30259	Liu Hao	2	4	0	F	1.00417e+10	1.00405e+10	23.03	23.0299	5	4.5	man	1	5	0	0	State-owned enterprises	1	Anhui Province	9.528	10.477	0	Hefei City
000417	6.64724e+09	1.28932e+10	7.85717e+09	779884200	417	2021	F52	1993-10-19	1996-08-12	1993	28	23.28	0.609406	0.019147	2.5602	9.67914e+08	0.0750719	47.8042	47.8042	6.33779e+09	0.00127161	0.515562	0.308271	15	2.70805	Liu Hao	2	4	0	F	1.12982e+10	1.12965e+10	23.1479	23.1478	5	4.75	man	1	5	0	0	State-owned enterprises	1	Anhui Province	9.875	11.456	0	Hefei City
000417	6.80187e+09	1.30617e+10	7.86212e+09	779884200	417	2022	F52	1993-10-19	1996-08-12	1993	29	23.293	0.601921	0.017444	2.51206	5.95766e+08	0.0456116	42.1857	42.1857	6.30189e+09	-0.00566462	0.520748	0.293348	10	2.30259	Liu Hao			0	F	1.21135e+10	1.21125e+10	23.2176	23.2175	5	5						State-owned enterprises	1	Anhui Province			0	Hefei City
000419	9.38797e+08	2.86206e+09	2.05448e+09	351016310	419	2009	H1130	1996-08-10	1996-08-16	1996	13	21.7748	0.717833	0.018828	3.544	4.56483e+08	0.159495	50.6098	50.6098	2.40283e+09	0.327146	0.328015	0.223978	8	2.07944	Zhou Zhaoda	1	4	0	H	4.6332e+09	4.63445e+09	22.2565	22.2568	5	5	man	1	5	0	0	State-owned enterprises	1	Hunan Province	6.869	8.469	0	Changsha City
000419	1.18311e+09	3.18736e+09	2.29161e+09	351016310	419	2010	H1130	1996-08-10	1996-08-16	1996	14	21.8825	0.718966	0.032466	3.55829	3.27425e+08	0.102726	49.3822	49.3822	3.25574e+09	0.354961	0.371187	0.220479	8	2.07944	Zhou Zhaoda	1	4	0	H	5.98935e+09	5.99132e+09	22.5132	22.5136	6	5.75	man	1	6	0	0	State-owned enterprises	1	Hunan Province	7.159	8.907	0	Changsha City
000419	1.61783e+09	3.56947e+09	1.90026e+09	452985546	419	2011	H1130	1996-08-10	1996-08-16	1996	15	21.9957	0.532363	0.06046	2.13841	2.87896e+08	0.0806551	51.022	51.022	3.72787e+09	0.145013	0.453241	0.220484	8	2.07944	Zhou Zhaoda	1	4	0	H	4.36395e+09	4.3645e+09	22.1966	22.1968	5	5.25	man	1	5	0	0	State-owned enterprises	1	Hunan Province	7.016	8.868	0	Changsha City
000419	1.85759e+09	3.70739e+09	1.96814e+09	543582655	419	2012	F52	1996-08-10	1996-08-16	1996	16	22.0336	0.530868	0.041908	2.1316	3.9127e+08	0.105538	49.8976	49.8976	3.87019e+09	0.0381792	0.50105	0.225439	10	2.30259	Zhou Zhaoda	1	4	0	F	4.39758e+09	4.39795e+09	22.2043	22.2044	2	3.75	man	1	2	0	0	State-owned enterprises	1	Hunan Province	6.924	8.908	0	Changsha City
000419	1.98444e+09	3.81494e+09	1.98475e+09	543582655	419	2013	F52	1996-08-10	1996-08-16	1996	17	22.0622	0.520257	0.038086	2.08445	3.01223e+08	0.0789586	49.9373	49.9373	4.26394e+09	0.101738	0.520175	0.195969	9	2.19722	Zhou Zhaoda	1	4	0	F	4.9684e+09	4.96902e+09	22.3264	22.3265	4	3	man	1	4	0	0	State-owned enterprises	1	Hunan Province	7.417	9.282	0	Changsha City
000419	2.01923e+09	3.77962e+09	1.84374e+09	543582655	419	2014	F52	1996-08-10	1996-08-16	1996	18	22.0529	0.487812	0.036475	1.95241	1.78372e+08	0.0471931	49.859	49.859	4.29532e+09	0.00735999	0.53424	0.19336	9	2.19722	Zhou Zhaoda	1	4	0	F	5.51199e+09	5.51293e+09	22.4302	22.4304	3	2.75	man	1	3	0	0	State-owned enterprises	1	Hunan Province	8.132	9.477	0	Changsha City
000419	2.03324e+09	3.84299e+09	1.87169e+09	543582655	419	2015	F52	1996-08-10	1996-08-16	1996	19	22.0695	0.487041	0.028826	1.94947	1.5218e+08	0.0395995	48.9901	48.9901	4.16471e+09	-0.030409	0.529077	0.189079	9	2.19722	Zhou Zhaoda	1	4	0	F	6.76237e+09	6.76394e+09	22.6346	22.6349	5	3.5	man	1	5	0	0	State-owned enterprises	1	Hunan Province	8.724	9.728	0	Changsha City
000419	1.96949e+09	3.97759e+09	1.88991e+09	543582655	419	2016	F52	1996-08-10	1996-08-16	1996	20	22.1039	0.475139	0.029267	1.90527	8.88455e+07	0.0223365	49.3924	49.3924	3.77395e+09	-0.093825	0.495147	0.199804	9	2.19722	Zhou Zhaoda	1	4	0	F	6.17759e+09	6.17878e+09	22.5442	22.5444	4	4	man	1	4	0	0	State-owned enterprises	1	Hunan Province	8.18	9.639	0	Changsha City
000419	2.24418e+09	4.15641e+09	1.9563e+09	543582655	419	2017	F52	1996-08-10	1996-08-16	1996	21	22.1479	0.470669	0.035488	1.88918	2.57879e+08	0.0620437	49.6947	49.6947	3923627320	0.0396599	0.539932	0.200042	12	2.48491	Zhou Zhaoda	1	4	0	F	5.25525e+09	5.25584e+09	22.3825	22.3826	5	4.75	man	1	5	0	0	State-owned enterprises	1	Hunan Province	8.447	9.656	0	Changsha City
000419	2.26396e+09	4.9275e+09	1.94346e+09	543582655	419	2018	F52	1996-08-10	1996-08-16	1996	22	22.3181	0.394411	0.034157	1.65129	-3.3091e+07	-0.00671557	49.2749	49.2749	3.76461e+09	-0.0405272	0.459454	0.212977	9	2.19722	Zhou Zhaoda	1	4	0	F	4.16169e+09	4.16128e+09	22.1492	22.1491	4	4.5	man	1	4	0	0	State-owned enterprises	1	Hunan Province	8.683	9.746	0	Changsha City
000419	2.34012e+09	5.10194e+09	1.91002e+09	543582655	419	2019	F52	1996-08-10	1996-08-16	1996	23	22.3529	0.374371	0.039205	1.59839	-7.0866e+07	-0.01389	48.9961	48.9961	3.45566e+09	-0.0820678	0.458672	0.217172	9	2.19722	Zhou Zhaoda	1	4	0	F	4.39457e+09	4.39419e+09	22.2036	22.2036	5	4.25	man	1	5	0	0	State-owned enterprises	1	Hunan Province	8.75	10.153	0	Changsha City
000419	2.55032e+09	5.33235e+09	1.85856e+09	543582655	419	2020	F52	1996-08-10	1996-08-16	1996	24	22.3971	0.348544	0.038755	1.53502	6.85673e+07	0.0128587	49.1138	49.1138	2.14296e+09	-0.379869	0.478273	0.271243	11	2.3979	Zhou Zhaoda	1	4	0	F	4.39759e+09	4.39709e+09	22.2043	22.2042	5	5	man	1	5	0	0	State-owned enterprises	1	Hunan Province	9.037	10.477	0	Changsha City
000419	2.4785e+09	5.79474e+09	2.46037e+09	543582655	419	2021	F52	1996-08-10	1996-08-16	1996	25	22.4802	0.424588	0.027733	1.73788	3.42392e+08	0.0590868	49.1676	49.1676	2.15439e+09	0.00533146	0.427715	0.256378	9	2.19722	Zhou Zhaoda	1	4	0	F	4.95042e+09	4.94998e+09	22.3227	22.3226	5	5	man	1	5	0	0	State-owned enterprises	1	Hunan Province	9.333	11.456	0	Changsha City
000419	2.30129e+09	5.23147e+09	1.8808e+09	543582655	419	2022	F52	1996-08-10	1996-08-16	1996	26	22.378	0.359517	0.031636	1.56132	2.79902e+07	0.00535035	49.9019	49.9019	1.98533e+09	-0.0784718	0.439894	0.248362	9	2.19722	Zhou Zhaoda	1		0	F	6.09855e+09	6.099e+09	22.5313	22.5314	5	5						State-owned enterprises	1	Hunan Province			0	Changsha City
000420	8.50914e+08	2.73079e+09	1.73987e+09	378257464	420	2009	C4705	1993-05-08	1996-08-02	1993	16	21.7279	0.63713	0.003631	2.75581	7.03636e+07	0.0257668	23.2901	23.2901	1.8451e+09	0.0339572	0.3116	0.122801	11	2.3979	Wang marched	2	4	0	C4	3.68071e+09	3.87324e+09	22.0264	22.0774	4	3.75	man	1	4	0	0	State-owned enterprises	1	Jilin Province	6.899	8.469	0	Jilin City
000420	1.06103e+09	2.91626e+09	2.00283e+09	378257464	420	2010	C4705	1993-05-08	1996-08-02	1993	17	21.7936	0.686778	-0.029729	3.19262	1.67625e+08	0.0574794	28.4581	28.4581	2.33397e+09	0.264955	0.363833	0.085026	11	2.3979	Wang marched	2	4	0	C4	4.82449e+09	5.18397e+09	22.297	22.3688	4	4	man	1	4	0	0	State-owned enterprises	1	Jilin Province	6.979	8.907	0	Jilin City
000420	1.05801e+09	3.03594e+09	2.43447e+09	378257464	420	2011	C4705	1993-05-08	1996-08-02	1993	18	21.8338	0.801884	-0.102034	5.04756	5.25329e+06	0.00173037	25.0855	25.0855	2.31714e+09	-0.00720925	0.348495	0.029374	11	2.3979	Wang marched	2	4	0	C4	3.69798e+09	3.82268e+09	22.0311	22.0642	3	3.75	man	1	3	0	0	State-owned enterprises	1	Jilin Province	6.795	8.868	0	Jilin City
000420	1.23451e+09	3.99861e+09	3.82676e+09	378257464	420	2013	C28	1993-05-08	1996-08-02	1993	20	22.1092	0.894877	-0.107682	8.84339	-1.40027e+08	-0.0350189	24.6955	24.6955	1.39498e+09	-0.099772	0.308735	-0.005681	15	2.70805	Song Dewu	2	4	0	C2	4.85666e+09	5.01827e+09	22.3036	22.3364	4	3.25	man	1	4	0	0	State-owned enterprises	1	Jilin Province	7.336	9.282	0	Jilin City
000420	1.02833e+09	3.30859e+09	2.28989e+09	716603328	420	2014	C28	1993-05-08	1996-08-02	1993	21	21.9198	0.692103	-0.000531	3.24784	-6.10484e+07	-0.0184515	35.8763	35.8763	1.03701e+09	-0.256614	0.310806	0.060367	15	2.70805	Song Dewu	2	4	0	C2	4.49538e+09	5.9804e+09	22.2263	22.5118	4	4	man	1	4	0	0	State-owned enterprises	1	Jilin Province	7.323	9.477	0	Jilin City
000420	1.00047e+09	2.65013e+09	1.67687e+09	716603328	420	2015	C28	1993-05-08	1996-08-02	1993	22	21.6979	0.632747	0.000945	2.72292	-1.645e+08	-0.0620724	35.8763	35.8763	1.03623e+09	-0.00075354	0.377518	0.145512	15	2.70805	Song Dewu	2	4	0	C2	4.65286e+09	7.15888e+09	22.2607	22.6916	3	3.25	man	1	3	0	0	State-owned enterprises	1	Jilin Province	7.618	9.728	0	Jilin City
000420	1.8278e+09	4.6207e+09	1.92764e+09	1970706656	420	2016	C28	1993-05-08	1996-08-02	1993	23	22.2538	0.417175	0.005009	1.71578	-1.14705e+08	-0.0248242	34.6994	34.6994	1.39452e+09	0.345763	0.395568	0.116834	12	2.48491	Song Dewu	2	4	0	C2	6.23353e+09	9.6134e+09	22.5532	22.9864	3	3	man	1	3	0	0	State-owned enterprises	1	Jilin Province	7.661	9.639	0	Jilin City
000420	1.41698e+09	6.18013e+09	3.40021e+09	1970706656	420	2017	C28	1993-05-08	1996-08-02	1993	24	22.5446	0.550183	0.013822	2.22313	3.16642e+07	0.00512354	34.6582	34.6582	2.19782e+09	0.576043	0.22928	0.116812	12	2.48491	Song Dewu	2	4	0	C2	9.03998e+09	9.56852e+09	22.9249	22.9817	3	3	man	1	3	0	0	State-owned enterprises	1	Jilin Province	8.358	9.656	0	Jilin City
000420	1.76396e+09	7.14026e+09	4.22098e+09	1970706656	420	2018	C28	1993-05-08	1996-08-02	1993	25	22.689	0.591152	0.019716	2.4459	1.771e+08	0.0248031	33.1598	33.1598	2.5624e+09	0.165882	0.247044	0.177199	12	2.48491	Song Dewu	2	4	0	C2	7.83649e+09	7.96532e+09	22.7821	22.7984	3	3.25	man	1	3	0	0	State-owned enterprises	1	Jilin Province	8.262	9.746	0	Jilin City
000420	2.16616e+09	8.47843e+09	5.45921e+09	1970706656	420	2019	C28	1993-05-08	1996-08-02	1993	26	22.8608	0.643893	0.011789	2.80815	7.49334e+07	0.00883811	48.1153	48.1153	2.69057e+09	0.0500171	0.255491	0.200073	12	2.48491	Song Dewu	2	4	0	C2	9.64044e+09	9.71593e+09	22.9892	22.997	4	3.75	man	1	4	0	0	State-owned enterprises	1	Jilin Province	7.481	10.153	0	Jilin City
000420	2.37101e+09	8.68828e+09	5.57613e+09	2168311443	420	2020	C28	1993-05-08	1996-08-02	1993	27	22.8852	0.641798	-0.026694	2.79172	1.01988e+08	0.0117386	46.6372	46.6372	2.49971e+09	-0.0709334	0.272897	0.07295	13	2.56495	Song Dewu	2	4	0	C2	9.30043e+09	9.30076e+09	22.9533	22.9534	3	3.25	man	1	3	0	0	State-owned enterprises	1	Jilin Province	7.756	10.477	0	Jilin City
000420	2.2334e+09	8.77253e+09	5.81473e+09	2168311443	420	2021	C28	1993-05-08	1996-08-02	1993	28	22.8949	0.662834	-0.015149	2.9659	1.68886e+08	0.0192517	39.7873	39.7873	3.58015e+09	0.432225	0.25459	0.088752	13	2.56495	Song Dewu	2	4	0	C2	1.72376e+10	1.72417e+10	23.5704	23.5706	1	1.5	man	1	1	0	0	State-owned enterprises	1	Jilin Province	8.04	11.456	0	Jilin City
000420	2.36621e+09	1.05142e+10	6.18363e+09	2458868343	420	2022	C28	1993-05-08	1996-08-02	1993	29	23.076	0.588122	-0.008225	2.42791	3.28508e+08	0.0312443	30.3333	30.3333	3.66964e+09	0.0249949	0.225049	0.084747	14	2.63906	Song Dewu	2		0	C2	1.62982e+10	1.70764e+10	23.5143	23.561	3	2.25								Jilin Province			0	Jilin City
000421	1.62363e+09	2.59058e+09	1.41518e+09	351684100	421	2012	S90	1992-07-10	1996-08-06	1992	20	21.6751	0.54628	0.042533	2.204	3.70302e+08	0.142942	40.8514	40.8514	1.75933e+09	0.145967	0.626743	0.058139	11	2.3979	Zhou Yi	2	4	0	S	3.04342e+09	3.04348e+09	21.8362	21.8363	3	3	man	1	3	0	0	State-owned enterprises	1	Jiangsu Province	10.597	8.908	1	Nanjing City
000421	1.47759e+09	2.41293e+09	1.15565e+09	351684100	421	2013	S90	1992-07-10	1996-08-06	1992	21	21.6041	0.47894	0.040215	1.91917	1.90799e+08	0.0790737	40.8514	40.8514	1.66571e+09	-0.0532121	0.612363	0.005642	8	2.07944	Zhou Yi	2	4	0	S	2.73115e+09	2.73119e+09	21.728	21.728	3	3	man	1	3	0	0	State-owned enterprises	1	Jiangsu Province	10.76	9.282	1	Nanjing City
000421	1.29079e+09	2.30897e+09	8.94989e+08	351684100	421	2014	S90	1992-07-10	1996-08-06	1992	22	21.5601	0.387614	0.072774	1.63296	2.92043e+08	0.126482	41.0824	41.0824	1.57158e+09	-0.0565091	0.559035	0.003261	12	2.48491	Pan Ming	1	4	0	S	3.38826e+09	3.38843e+09	21.9436	21.9436	4	3.25	man	1	4	0	0	State-owned enterprises	1	Jiangsu Province	10.733	9.477	1	Nanjing City
000421	2.69694e+09	6.68276e+09	3.17121e+09	572646934	421	2015	D45	1992-07-10	1996-08-06	1992	23	22.6228	0.474536	0.05394	1.90308	-1.03097e+08	-0.0154273	58.5216	58.5216	3.98406e+09	1.53506	0.403566	0.160929	12	2.48491	Pan Ming	1	4	0	D	7.91636e+09	8.69153e+09	22.7922	22.8856	3	3.25	man	1	3	0	0	State-owned enterprises	1	Jiangsu Province	10.578	9.728	1	Nanjing City
000421	3.12128e+09	7.04231e+09	3.46393e+09	572646934	421	2016	D45	1992-07-10	1996-08-06	1992	24	22.6752	0.491874	0.041042	1.96801	-1.37062e+08	-0.0194627	58.7235	58.7235	3.88766e+09	-0.0241964	0.443219	0.201261	8	2.07944	Pan Ming	2	4	0	D	8.07846e+09	8.55476e+09	22.8125	22.8698	4	3.75	man	1	4	0	0	State-owned enterprises	1	Jiangsu Province	9.639	9.639	1	Nanjing City
000421	5.36723e+09	1.09201e+10	7.49835e+09	572646934	421	2017	D45	1992-07-10	1996-08-06	1992	25	23.1139	0.686656	0.022827	3.19138	3.12381e+09	0.219238	57.7893	57.7893	3.60932e+09	-0.0715961	0.4915	0.246858	9	2.19722	Pan Ming	2	4	0	D	1.10161e+10	1.10602e+10	23.1226	23.1266	3	3.25	man	1	3	0	0	State-owned enterprises	1	Jiangsu Province	9.656	9.656	0	Nanjing City
000421	6.3166e+09	1.14342e+10	7.97535e+09	572646934	421	2018	D45	1992-07-10	1996-08-06	1992	26	23.1599	0.697497	0.021079	3.30575	9.39806e+08	0.0821923	57.5872	57.5872	3.50791e+09	-0.0280957	0.552428	0.232379	10	2.30259	Pan Ming	2	4	0	D	1.05294e+10	1.05294e+10	23.0774	23.0774	3	3	man	1	3	0	0	State-owned enterprises	1	Jiangsu Province	9.746	9.746	0	Nanjing City
000421	7.3172e+09	1.21302e+10	8.55403e+09	572646934	421	2019	D45	1992-07-10	1996-08-06	1992	27	23.219	0.705187	0.015037	3.39198	-9.06644e+08	-0.074743	57.5872	57.5872	3.5937e+09	0.0244556	0.603224	0.190682	10	2.30259	Li Xiang	2	4	0	D	1.11481e+10	1.11481e+10	23.1345	23.1345	3	3	man	1	3	0	0	State-owned enterprises	1	Jiangsu Province	11.494	10.153	1	Nanjing City
000421	5.54626e+09	1.0995e+10	7.1407e+09	572646934	421	2020	D45	1992-07-10	1996-08-06	1992	28	23.1207	0.649452	0.053844	2.85267	-1.88329e+09	-0.12159	57.3542	57.3542	6.83965e+09	0.903233	0.504436	0.269867	10	2.30259	Li Xiang	2	4	0	D	1.10232e+10	1.10232e+10	23.1233	23.1233	3	3	man	1	3	0	0	State-owned enterprises	1	Jiangsu Province	11.934	10.477	1	Nanjing City
000421	9.03529e+09	1.41756e+10	1.01057e+10	572646934	421	2021	D45	1992-07-10	1996-08-06	1992	29	23.3748	0.712896	0.011834	3.48306	1.04423e+09	0.0736637	58.1045	58.1045	3.58871e+09	-0.471166	0.637384	0.206256	11	2.3979	Li Xiang	2	4	0	D	1.29346e+10	1.29346e+10	23.2832	23.2832	3	3	man	1	3	0	0	State-owned enterprises	1	Jiangsu Province	12.39	11.456	1	Nanjing City
000421	9.18552e+09	1.54621e+10	1.14481e+10	578331934	421	2022	D45	1992-07-10	1996-08-06	1992	30	23.4617	0.740399	0.005626	3.85207	-5.84132e+08	-0.0377783	56.5935	56.5935	7.11257e+09	0.981931	0.594066	0.122644	11	2.3979	Li Xiang	2		0	D	1.42878e+10	1.42762e+10	23.3827	23.3819	4	3.25						State-owned enterprises	1	Jiangsu Province			0	Nanjing City
000422	3.81776e+09	1.3516e+10	9.83703e+09	542378052	422	2009	C4310	1992-12-24	1996-08-15	1992	17	23.3271	0.727806	0.03314	3.67385	7.68177e+08	0.0568346	26.0403	26.0403	8.76062e+09	0.228574	0.282462	0.168617	11	2.3979	Jiang Yuanhua	2	4	0	C4	2.14157e+10	2.14168e+10	23.7874	23.7874	5	4.75	man	1	5	0	0	State-owned enterprises	1	Hubei province	7.561	8.469	0	Yichang City
000422	7.22048e+09	1.87458e+10	1.35901e+10	542378052	422	2010	C4310	1992-12-24	1996-08-15	1992	18	23.6542	0.724969	0.054803	3.63595	4.57643e+08	0.0244131	22.5536	22.5536	1.1545e+10	0.317824	0.385178	0.227538	11	2.3979	Jiang Yuanhua	2	4	0	C4	2.38113e+10	2.3814e+10	23.8934	23.8935	3	4	man	1	3	0	0	State-owned enterprises	1	Hubei province	7.606	8.907	0	Yichang City
000422	1.11299e+10	2.67794e+10	1.97201e+10	542378052	422	2011	C4310	1992-12-24	1996-08-15	1992	19	24.0109	0.736392	0.047284	3.79351	1.97666e+09	0.0738127	25.321	25.321	1.77649e+10	0.538755	0.415615	0.188925	11	2.3979	Jiang Yuanhua	2	4	0	C4	2.92918e+10	2.92931e+10	24.1006	24.1006	4	3.5	man	1	4	0	0	State-owned enterprises	1	Hubei province	7.482	8.868	0	Yichang City
000422	9.20171e+09	2.96485e+10	2.17871e+10	897866712	422	2012	C26	1992-12-24	1996-08-15	1992	20	24.1127	0.734845	0.049714	3.77138	4.04285e+09	0.136359	28.942	28.942	1.93516e+10	0.0893195	0.31036	0.197529	14	2.63906	Jiang Yuanhua	2	4	0	C2	3.1477e+10	3.17624e+10	24.1725	24.1815	4	4.25	man	1	4	0	0	State-owned enterprises	1	Hubei province	7.835	8.908	0	Yichang City
000422	1.24005e+10	3.53549e+10	2.7891e+10	897866712	422	2013	C26	1992-12-24	1996-08-15	1992	21	24.2887	0.788887	0.00567	4.73681	2.86174e+09	0.0809431	25.9404	25.9404	1.928e+10	-0.00370114	0.350742	0.147011	11	2.3979	Yu Yunfeng	1	4	0	C2	3.35698e+10	3.35207e+10	24.2369	24.2354	4	3.75	man	1	4	0	0	State-owned enterprises	1	Hubei province	8.325	9.282	0	Yichang City
000422	1.21843e+10	3.73746e+10	2.98564e+10	897866712	422	2014	C26	1992-12-24	1996-08-15	1992	22	24.3443	0.79884	0.002114	4.97118	3.65793e+09	0.0978719	26.6797	26.6797	1.81819e+10	-0.0569537	0.326004	0.176476	14	2.63906	Yu Yunfeng	1	4	0	C2	3.66026e+10	3.65814e+10	24.3234	24.3228	4	3.75	man	1	4	0	0	State-owned enterprises	1	Hubei province	8.776	9.477	0	Yichang City
000422	1.32976e+10	3.99793e+10	3.1911e+10	897866712	422	2015	C26	1992-12-24	1996-08-15	1992	23	24.4116	0.798188	0.001357	4.95511	4.83673e+09	0.120981	29.2681	29.2681	1.83374e+10	0.00854955	0.332611	0.153401	13	2.56495	Yu Yunfeng	1	4	0	C2	3.88875e+10	3.88874e+10	24.3839	24.3839	2	2.75	man	1	2	0	0	State-owned enterprises	1	Hubei province	8.87	9.728	0	Yichang City
000422	1.29595e+10	3.9773e+10	3.29676e+10	897866712	422	2016	C26	1992-12-24	1996-08-15	1992	24	24.4065	0.828894	-0.035406	5.84433	2.4537e+09	0.0616925	31.2795	31.2795	1.51819e+10	-0.172077	0.325837	0.119004	11	2.3979	Yu Yunfeng	1	4	0	C2	4.01056e+10	4.01056e+10	24.4148	24.4148	3	2.25	man	1	3	0	0	State-owned enterprises	1	Hubei province	8.63	9.639	0	Yichang City
000422	8.17095e+09	3.25513e+10	3.09885e+10	897866712	422	2017	C26	1992-12-24	1996-08-15	1992	25	24.2061	0.901961	-0.158262	9.31954	1.21595e+09	0.0373549	23.0062	23.0062	1.19554e+10	-0.212522	0.251018	0.025098	15	2.70805	Zhang Zhonghua	2	4	0	C2	3.46517e+10	3.46518e+10	24.2686	24.2686	1	1.5	man	1	1	0	0	State-owned enterprises	1	Hubei province	8.675	9.656	0	Yichang City
000422	7.22596e+09	2.08661e+10	1.68976e+10	897866712	422	2021	C26	1992-12-24	1996-08-15	1992	29	23.7614	0.809812	0.099647	5.25794	3.65861e+09	0.175337	32.9629	32.9629	1.85441e+10	0.343315	0.346301	0.246234	18	2.89037	Bian Pingguan	2	4	0	C2	3.60302e+10	3.60312e+10	24.3076	24.3076	3	3.25	man	1	3	0	0	State-owned enterprises	1	Hubei province	10.192	11.456	0	Yichang City
000422	5.59425e+09	1.96666e+10	1.28577e+10	897866712	422	2022	C26	1992-12-24	1996-08-15	1992	30	23.7022	0.653785	0.138788	2.88838	3.86117e+09	0.196332	30.7303	30.7303	2.07125e+10	0.116936	0.284455	0.190908	17	2.83321	Bian Pingguan	2		0	C2	2.6065e+10	2.60653e+10	23.9839	23.9839	4	5						State-owned enterprises	1	Hubei province			0	Yichang City
000423	2.44509e+09	3.11673e+09	6.57604e+08	654021537	423	2009	C8105	1993-05-28	1996-07-29	1993	16	21.8601	0.210992	0.130605	1.26741	8.12706e+08	0.260756	32.2905	32.2905	2.07911e+09	0.233192	0.784506	0.489057	9	2.19722	Qiao Shibo	2	4	0	C8	1.50436e+10	1.77603e+10	23.4342	23.6002	5	5	man	1	5	0	0	State-owned enterprises	1	Shandong Province	8.469	8.469	1	Liaocheng city
000423	2.50157e+09	3.59772e+09	7.80345e+08	654021537	423	2010	C8105	1993-05-28	1996-07-29	1993	17	22.0036	0.2169	0.165138	1.27698	6.35766e+08	0.176714	31.379	31.379	2.46378e+09	0.185021	0.695322	0.54993	9	2.19722	Li Fuzuo	2	4	0	C8	3.41897e+10	3.42008e+10	24.2552	24.2555	5	4.5	man	1	5	0	0	State-owned enterprises	1	Shandong Province	8.711	8.907	0	Liaocheng city
000423	3.28051e+09	4226349298	7.51244e+08	654021537	423	2011	C8105	1993-05-28	1996-07-29	1993	18	22.1646	0.177752	0.196442	1.21618	7.09731e+08	0.16793	28.1103	28.1103	2.75885e+09	0.11976	0.776204	0.661659	9	2.19722	Li Fuzuo	2	4	0	C8	2.88325e+10	2.88415e+10	24.0848	24.0851	6	5.75	man	1	6	0	0	State-owned enterprises	1	Shandong Province	8.668	8.868	0	Liaocheng city
000423	4.16934e+09	5.32566e+09	1.01445e+09	654021537	423	2012	C27	1993-05-28	1996-07-29	1993	19	22.3958	0.190484	0.195459	1.23531	8.58044e+08	0.161115	28.3498	28.3498	3.05607e+09	0.107736	0.782879	0.736494	10	2.30259	Li Fuzuo	2	4	0	C2	2.74355e+10	2.74435e+10	24.0351	24.0354	6	6	man	1	6	0	0	State-owned enterprises	1	Shandong Province	8.908	8.908	1	Liaocheng city
000423	4.08253e+09	5.97972e+09	8.95441e+08	654021537	423	2013	C27	1993-05-28	1996-07-29	1993	20	22.5116	0.149746	0.177265	1.17612	8.79094e+08	0.147012	29.0589	29.0589	4.0163e+09	0.314204	0.682729	0.634849	10	2.30259	Li Fuzuo	2	4	0	C2	2.6761e+10	2.67685e+10	24.0102	24.0105	6	6	man	1	6	0	0	State-owned enterprises	1	Shandong Province	9.233	9.282	0	Liaocheng city
000423	5.42665e+09	7.45993e+09	1.43231e+09	654021537	423	2014	C27	1993-05-28	1996-07-29	1993	21	22.7328	0.192	0.183953	1.23762	6.57106e+08	0.0880848	29.453	29.453	4.00901e+09	-0.00181608	0.727441	0.655433	12	2.48491	Li Fuzuo	2	4	0	C2	2.58058e+10	2.58142e+10	23.9739	23.9742	5	5.25	man	1	5	0	0	State-owned enterprises	1	Shandong Province	9.477	9.477	0	Liaocheng city
000423	6.43302e+09	8.60902e+09	1.526e+09	654021537	423	2015	C27	1993-05-28	1996-07-29	1993	22	22.8761	0.177256	0.190244	1.21544	9.7761e+08	0.113557	30.5811	30.5811	5.44966e+09	0.359354	0.747242	0.646079	9	2.19722	Wang Chuncheng	2	4	0	C2	3.57249e+10	3.57313e+10	24.2991	24.2993	5	5	man	1	5	0	0	State-owned enterprises	1	Shandong Province	9.728	9.728	1	Liaocheng city
000423	7.58283e+09	9.94957e+09	1.56344e+09	654021537	423	2016	C27	1993-05-28	1996-07-29	1993	23	23.0208	0.157136	0.17753	1.18643	6.24573e+08	0.0627739	32.7964	32.7964	6.31714e+09	0.159179	0.762127	0.669546	11	2.3979	Wang Chuncheng	2	4	0	C2	3.67892e+10	3.67956e+10	24.3285	24.3286	5	5	man	1	5	0	0	State-owned enterprises	1	Shandong Province	9.191	9.639	0	Liaocheng city
000423	9.64034e+09	1.2376e+10	2.50452e+09	654021537	423	2017	C27	1993-05-28	1996-07-29	1993	24	23.239	0.202369	0.165158	1.25371	1.75739e+09	0.141999	39.0784	39.0784	7.37234e+09	0.167039	0.778952	0.650456	9	2.19722	Wang Chuncheng	2	3	0	C2	4.19154e+10	4.19224e+10	24.4589	24.4591	5	5.25	man	1	5	1	5	State-owned enterprises	1	Shandong Province	9.494	9.656	0	Liaocheng city
000423	1.07681e+10	1.387e+10	2.54095e+09	654021537	423	2018	C27	1993-05-28	1996-07-29	1993	25	23.353	0.183198	0.150441	1.22429	1.00905e+09	0.0727507	43.9797	43.9797	7.33832e+09	-0.0046151	0.776363	0.659902	10	2.30259	Wang Chuncheng	2	3	0	C2	2.84041e+10	2.84075e+10	24.0698	24.0699	6	5.25	man	1	6	1	6	State-owned enterprises	1	Shandong Province	9.732	9.746	0	Liaocheng city
000423	8.1942e+09	1.16537e+10	1.63061e+09	654021537	423	2019	C27	1993-05-28	1996-07-29	1993	26	23.1789	0.139923	-0.038218	1.16269	-1.11999e+09	-0.0961065	43.7728	43.7728	2.95862e+09	-0.568088	0.703143	0.476514	11	2.3979	Han Yuewei	2	4	0	C2	2.47603e+10	2.47634e+10	23.9325	23.9326	5	5.75	man	1	5	0	0	State-owned enterprises	1	Shandong Province	10.104	10.153	0	Liaocheng city
000423	7.77313e+09	1.095e+10	1.17301e+09	654021537	423	2020	C27	1993-05-28	1996-07-29	1993	27	23.1166	0.107124	0.003741	1.11998	8.00834e+08	0.0731354	45.4787	45.4787	3.40944e+09	0.152373	0.709873	0.550018	10	2.30259	Han Yuewei	2	4	0	C2	2.64865e+10	2.64902e+10	23.9999	24	5	5	man	1	5	0	0	State-owned enterprises	1	Shandong Province	10.468	10.477	0	Liaocheng city
000423	8.62153e+09	1.1628e+10	1.63266e+09	654021537	423	2021	C27	1993-05-28	1996-07-29	1993	28	23.1767	0.140407	0.037746	1.16334	2.8009e+09	0.240875	43.0061	43.0061	3.84899e+09	0.128921	0.741443	0.623035	12	2.48491	Han Yuewei	2	4	0	C2	3.35162e+10	3.35162e+10	24.2353	24.2353	5	5	man	1	5	0	0	State-owned enterprises	1	Shandong Province	10.845	11.456	0	Liaocheng city
000423	9.78373e+09	1.26314e+10	2.28059e+09	654021537	423	2022	C27	1993-05-28	1996-07-29	1993	29	23.2595	0.18055	0.061689	1.22033	2.14488e+09	0.169805	42.6751	42.6751	4.04182e+09	0.0500996	0.774558	0.68301	12	2.48491	Gao Dengfeng	2		0	C2	2.88993e+10	2.88993e+10	24.0871	24.0871	5	4.75	man	1	5			State-owned enterprises	1	Shandong Province			0	Liaocheng city
000425	1.1197e+10	1.50722e+10	1.06639e+10	867444651	425	2009	C7301	1993-12-15	1996-08-28	1993	16	23.4361	0.707521	0.113605	3.41905	3.18014e+09	0.210994	63.3958	63.3958	2.06991e+10	2.85885	0.74289	0.193571	8	2.07944	Wang Min	1	4	0	C7	2.56444e+10	4.11285e+10	23.9676	24.44	5	4.25	man	1	5	0	0	State-owned enterprises	1	Jiangsu Province	9.242	8.469	1	Xuzhou City
000425	2.05678e+10	2.48011e+10	1.27454e+10	1031379077	425	2010	C7301	1993-12-15	1996-08-28	1993	17	23.9342	0.513903	0.117672	2.0572	4.75739e+08	0.0191822	64.2454	64.2454	2.52139e+10	0.218117	0.829311	0.216949	9	2.19722	Wang Min	1	4	0	C7	4.0853e+10	7.17403e+10	24.4332	24.9963	5	5	man	1	5	0	0	State-owned enterprises	1	Jiangsu Province	10.261	8.907	1	Xuzhou City
000425	2.78877e+10	3.47135e+10	1.95587e+10	2062758154	425	2011	C7301	1993-12-15	1996-08-28	1993	18	24.2704	0.563431	0.097328	2.29059	-2.02976e+09	-0.0584716	61.7838	61.7838	3.29711e+10	0.307654	0.803367	0.206825	9	2.19722	Wang Min	1	4	0	C7	4.18193e+10	4.88911e+10	24.4566	24.6129	5	5	man	1	5	0	0	State-owned enterprises	1	Jiangsu Province	10.428	8.868	1	Xuzhou City
000425	3.59749e+10	4.53589e+10	2.78359e+10	2062758154	425	2012	C35	1993-12-15	1996-08-28	1993	19	24.5379	0.613681	0.054361	2.58854	-3.47339e+09	-0.0765758	60.0868	60.0868	3.21324e+10	-0.0254351	0.793115	0.217505	9	2.19722	Wang Min	1	4	0	C3	5.15944e+10	5.16195e+10	24.6667	24.6672	5	5	man	1	5	0	0	State-owned enterprises	1	Jiangsu Province	10.597	8.908	1	Xuzhou City
000425	3.83713e+10	4.90967e+10	2.93846e+10	2062758154	425	2013	C35	1993-12-15	1996-08-28	1993	20	24.6171	0.598504	0.03153	2.49068	-3.83061e+08	-0.00780216	59.9688	59.9688	2.69947e+10	-0.159891	0.781545	0.218038	11	2.3979	Wang Min	1	4	0	C3	4.50961e+10	4.50822e+10	24.5321	24.5318	4	4	man	1	4	0	0	State-owned enterprises	1	Jiangsu Province	10.76	9.282	1	Xuzhou City
000425	3.65393e+10	4.88505e+10	2.84116e+10	2210875770	425	2014	C35	1993-12-15	1996-08-28	1993	21	24.612	0.581602	0.00833	2.39007	7.37668e+08	0.0151005	55.0152	55.0152	2.33063e+10	-0.136636	0.747982	0.22624	10	2.30259	Wang Min	1	4	0	C3	6.14675e+10	6.15084e+10	24.8418	24.8424	3	3.5	man	1	3	0	0	State-owned enterprises	1	Jiangsu Province	10.733	9.477	1	Xuzhou City
000425	3.27792e+10	4.27079e+10	2.21038e+10	7084287702	425	2015	C35	1993-12-15	1996-08-28	1993	22	24.4777	0.517557	-0.001468	2.07278	1.07742e+08	0.00252276	50.2361	50.2361	1.66578e+10	-0.285264	0.76752	0.205006	9	2.19722	Wang Min	1	4	0	C3	5.21922e+10	5.2212e+10	24.6782	24.6786	4	3.75	man	1	4	0	0	State-owned enterprises	1	Jiangsu Province	10.578	9.728	1	Xuzhou City
000425	3.0492e+10	4.39771e+10	2.34955e+10	7007727655	425	2016	C35	1993-12-15	1996-08-28	1993	23	24.5069	0.534267	0.004925	2.14715	2.24534e+09	0.0510571	50.7872	50.7872	1.68912e+10	0.0140115	0.693363	0.194424	10	2.30259	Wang Min	1	4	0	C3	4.71751e+10	4.71816e+10	24.5771	24.5773	4	4	man	1	4	0	0	State-owned enterprises	1	Jiangsu Province	9.639	9.639	1	Xuzhou City
000425	3.61794e+10	4.977e+10	2.57142e+10	7007727655	425	2017	C35	1993-12-15	1996-08-28	1993	24	24.6307	0.516661	0.02067	2.06894	3.15341e+09	0.0633596	48.9506	48.9506	2.91311e+10	0.724629	0.726932	0.188869	11	2.3979	Wang Min	2	4	0	C3	5.81431e+10	5.816e+10	24.7862	24.7865	4	4	man	1	4	0	0	State-owned enterprises	1	Jiangsu Province	9.656	9.656	0	Xuzhou City
000425	4.56552e+10	6.12499e+10	3.09094e+10	7833668430	425	2018	C35	1993-12-15	1996-08-28	1993	25	24.8382	0.504644	0.033562	2.01875	3.30871e+09	0.0540199	51.3576	51.3576	4.441e+10	0.524488	0.745392	0.166889	8	2.07944	Wang Min	2	4	0	C3	5.67524e+10	5.62121e+10	24.762	24.7524	4	4	man	1	4	0	0	State-owned enterprises	1	Jiangsu Province	9.746	9.746	0	Xuzhou City
000425	6.04218e+10	7.72917e+10	4.36455e+10	7833668430	425	2019	C35	1993-12-15	1996-08-28	1993	26	25.0709	0.564685	0.047164	2.29719	5.13559e+09	0.0664444	54.9257	54.9257	5.9176e+10	0.332493	0.781738	0.174532	9	2.19722	Wang Min	2	4	0	C3	8.55103e+10	8.64956e+10	25.1719	25.1834	4	4	man	1	4	0	0	State-owned enterprises	1	Jiangsu Province	11.494	10.153	1	Xuzhou City
000425	7.01269e+10	9.17972e+10	5.76265e+10	7833668430	425	2020	C35	1993-12-15	1996-08-28	1993	27	25.2428	0.627759	0.040804	2.68643	2.78919e+09	0.0303843	54.1998	54.1998	7.39681e+10	0.249969	0.763933	0.170709	9	2.19722	Wang Min	2	4	0	C3	9.8848e+10	9.96933e+10	25.3168	25.3254	4	4	man	1	4	0	0	State-owned enterprises	1	Jiangsu Province	11.934	10.477	1	Xuzhou City
000425	8.51645e+10	1.10029e+11	7.28599e+10	7833668430	425	2021	C35	1993-12-15	1996-08-28	1993	28	25.424	0.662188	0.051325	2.96023	8.07265e+09	0.0733683	51.622	51.622	8.43276e+10	0.140053	0.774018	0.162422	11	2.3979	Wang Min	2	4	0	C3	1.19768e+11	1.19784e+11	25.5088	25.509	5	4.75	man	1	5	0	0	State-owned enterprises	1	Jiangsu Province	12.39	11.456	1	Xuzhou City
000425	1.29118e+11	1.75086e+11	1.20431e+11	11816166093	425	2022	C35	1993-12-15	1996-08-28	1993	29	25.8885	0.687841	0.024529	3.20349	1.5829e+09	0.00904074	41.0228	41.0228	9.38171e+10	0.112532	0.737457	0.202116	14	2.63906	Yang Dongsheng	2		0	C3	1.77236e+11	1.80339e+11	25.9007	25.9181	4	5.25								Jiangsu Province			0	Xuzhou City
000426	5.08627e+08	1.66587e+09	4.79669e+08	380676518	426	2009	D01	1994-02-18	1996-08-28	1994	15	21.2336	0.287939	0.04688	1.40437	3.93631e+07	0.0236291	50.6071	50.6071	3.24194e+08	-0.001923	0.305322	-0.000386	9	2.19722	Jing Shusen	1	4	0	D	4.12154e+09	6.32305e+09	22.1395	22.5675	4	4	man	1	4	0	0	State-owned enterprises	1	Inner Mongolia Autonomous Region	6.089	8.469	0	Chifeng City
000426	5.06561e+08	1.62583e+09	4.91011e+08	380676518	426	2010	D01	1994-02-18	1996-08-28	1994	16	21.2093	0.302007	-0.031606	1.43268	6.8358e+07	0.042045	51.7184	51.7184	3.97805e+08	0.227057	0.311571	0.030045	9	2.19722	Jing Shusen	1	4	0	D	4.61595e+09	7.07672e+09	22.2528	22.6801	4	4	man	1	4	0	0	State-owned enterprises	1	Inner Mongolia Autonomous Region	5.864	8.907	0	Chifeng City
000426	5.13698e+08	3.14084e+09	1.52899e+09	398129881	426	2011	B0701	1994-02-18	1996-08-28	1994	17	21.8678	0.486809	0.059165	1.94859	1.00637e+08	0.0320414	50.7499	50.7499	3.81957e+08	-0.0398384	0.163554	0.041079	9	2.19722	Ji Xingye	2	2	0	B	5.26852e+09	5.36696e+09	22.385	22.4035	3	3.25	man	1	3	1	3	Private	0	Inner Mongolia Autonomous Region	5.72	8.868	0	Chifeng City
000426	3.78263e+08	3.32556e+09	1.62053e+09	437942869	426	2012	B09	1994-02-18	1996-08-28	1994	18	21.9249	0.487297	0.031829	1.95045	1.50494e+08	0.0452536	51.0687	51.0687	8.84503e+08	1.31571	0.113744	0.482623	9	2.19722	Ji Xingye	2	2	0	B	6.93365e+09	7.0992e+09	22.6597	22.6832	1	1.75	man	1	1	1	1	Private	0	Inner Mongolia Autonomous Region	6.641	8.908	0	Chifeng City
000426	1.12365e+09	4.25785e+09	1.52735e+09	596944528	426	2013	B09	1994-02-18	1996-08-28	1994	19	22.172	0.358713	0.011735	1.55936	3.31634e+07	0.00778877	59.8519	59.8519	8.26905e+08	-0.0651197	0.263901	0.43172	9	2.19722	Ji Xingye	2	2	0	B	5.60091e+09	5.99846e+09	22.4462	22.5148	1	1.5	man	1	1	1	1	Private	0	Inner Mongolia Autonomous Region	6.437	9.282	0	Chifeng City
000426	5.70309e+08	3.93294e+09	1.17773e+09	596944528	426	2014	B09	1994-02-18	1996-08-28	1994	20	22.0927	0.299452	0.040158	1.42745	-1.94546e+08	-0.0494659	59.8519	59.8519	1.15939e+09	0.402081	0.145008	0.22415	9	2.19722	Ji Xingye	2	2	0	B	7.31057e+09	8.31122e+09	22.7126	22.8409	1	1.75	man	1	1	1	1	Private	0	Inner Mongolia Autonomous Region	6.158	9.477	0	Chifeng City
000426	1.58469e+09	9.76278e+09	4.89592e+09	1868500557	426	2016	B09	1994-02-18	1996-08-28	1994	22	23.0018	0.501488	0.009137	2.00597	1.9638e+08	0.0201152	61.0018	61.0018	8.6571e+08	0.0433839	0.16232	0.446903	9	2.19722	Ji Xingye	2	2	0	B	1.65453e+10	1.99984e+10	23.5294	23.7189	1	1.25	man	1	1	1	1	Private	0	Inner Mongolia Autonomous Region	5.807	9.639	0	Chifeng City
000426	9.2115e+08	9.33136e+09	3.95601e+09	1868500557	426	2017	B09	1994-02-18	1996-08-28	1994	23	22.9566	0.423948	0.059322	1.73595	1.16692e+09	0.125053	56.3398	56.3398	2.11144e+09	1.43897	0.0987155	0.63539	11	2.3979	Ji Xingye	2	2	0	B	1.7311e+10	2.23234e+10	23.5746	23.8289	1	1.25	man	1	1	1	1	Private	0	Inner Mongolia Autonomous Region	5.993	9.656	0	Chifeng City
000426	7.07591e+08	8.9335e+09	3.82154e+09	1868500557	426	2018	B09	1994-02-18	1996-08-28	1994	24	22.9131	0.427777	-0.019101	1.74757	1.14755e+09	0.128455	56.2621	56.2621	2.439e+09	0.155136	0.106165	0.620899	9	2.19722	Ji Xingye	2	2	0	B	1.19188e+10	1.31267e+10	23.2014	23.2979	1	1.25	man	1	1	1	1	Private	0	Inner Mongolia Autonomous Region	6.181	9.746	0	Chifeng City
000426	7.78548e+08	9.26939e+09	3.89452e+09	1837192219	426	2019	B09	1994-02-18	1996-08-28	1994	25	22.95	0.420149	0.011026	1.72458	4.42606e+08	0.0477492	55.3534	55.3534	8.73661e+08	-0.568088	0.101202	0.488372	9	2.19722	Ji Xingye	2	2	0	B	1.22564e+10	1.30254e+10	23.2293	23.2902	1	1	man	1	1	1	1	Private	0	Inner Mongolia Autonomous Region	5.812	10.153	0	Chifeng City
000426	7.63065e+08	9.31534e+09	4.15904e+09	1837192219	426	2020	B09	1994-02-18	1996-08-28	1994	26	22.9549	0.446472	-0.019738	1.80659	4.17397e+08	0.0448075	52.9574	52.9574	9.40213e+08	0.076175	0.107262	0.488214	11	2.3979	Ji Xingye	2	2	0	B	1.6741e+10	1.85626e+10	23.5411	23.6444	1	1	man	1	1	1	1	Private	0	Inner Mongolia Autonomous Region	6.061	10.477	0	Chifeng City
000426	5.74028e+08	9.05363e+09	3.68326e+09	1837192219	426	2021	B09	1994-02-18	1996-08-28	1994	27	22.9264	0.406827	0.027224	1.68585	6.88044e+08	0.0759965	48.5556	48.5556	2.0088e+09	1.13654	0.115786	0.492428	9	2.19722	Ji Xingye	2	2	0	B	1.54225e+10	1.69845e+10	23.4591	23.5556	1	1	man	1	1	1	1	Private	0	Inner Mongolia Autonomous Region	6.32	11.456	0	Chifeng City
000426	7.8025e+08	9.62398e+09	4.06765e+09	1837192219	426	2022	B09	1994-02-18	1996-08-28	1994	28	22.9875	0.422657	0.018068	1.73207	7.7672e+08	0.0807068	48.7621	48.7621	2.08589e+09	0.0383732	0.11411	0.444671	9	2.19722	Ji Xingye	2		0	B	1.41459e+10	1.52561e+10	23.3727	23.4482	2	1.5								Inner Mongolia Autonomous Region			0	Chifeng City
000428	1.32948e+09	6.71199e+09	4.91227e+09	718926000	428	2012	H61	1995-09-27	1996-08-08	1995	17	22.6272	0.731865	0.017346	3.72947	4.02321e+08	0.0599407	48.5274	48.5274	1.64513e+09	0.051183	0.198076	0.597036	9	2.19722	Chen Jiming	2	4	0	H	7.93176e+09	7.93176e+09	22.7941	22.7941	5	5	man	1	5	0	0	State-owned enterprises	1	Hunan Province	6.924	8.908	0	Changsha City
000428	2.6799e+09	8.04044e+09	6.14041e+09	718926000	428	2013	H61	1995-09-27	1996-08-08	1995	18	22.8078	0.76369	0.013847	4.23173	2.14158e+08	0.0266352	48.5187	48.5187	1.78099e+09	0.082586	0.333303	0.637268	9	2.19722	Chen Jiming	2	4	0	H	1.05612e+10	1.05618e+10	23.0805	23.0805	4	4.25	man	1	4	0	0	State-owned enterprises	1	Hunan Province	7.417	9.282	0	Changsha City
000428	3.05635e+09	9.23077e+09	7.41277e+09	718926000	428	2014	H61	1995-09-27	1996-08-08	1995	19	22.9458	0.80305	-0.010396	5.07743	1.15651e+08	0.0125288	48.0018	48.0018	1.51437e+09	-0.149701	0.331104	0.51163	12	2.48491	Chen Jiming	2	4	0	H	1.15964e+10	1.15969e+10	23.174	23.174	3	3.75	man	1	3	0	0	State-owned enterprises	1	Hunan Province	8.132	9.477	0	Changsha City
000428	3.4684e+09	9.52343e+09	6.11521e+09	1018926000	428	2015	H61	1995-09-27	1996-08-08	1995	20	22.977	0.642123	-0.003674	2.79425	1.83275e+08	0.0192446	65.7304	65.7304	1.19459e+09	-0.211163	0.364196	0.542592	10	2.30259	Chen Jiming	2	4	0	H	1.44865e+10	1.65592e+10	23.3965	23.5302	3	3.25	man	1	3	0	0	State-owned enterprises	1	Hunan Province	8.724	9.728	0	Changsha City
000428	3.13442e+09	8.90883e+09	5.93841e+09	1018926000	428	2016	H61	1995-09-27	1996-08-08	1995	21	22.9103	0.666576	-0.049143	2.99919	1.02852e+08	0.011545	68.0145	68.0145	1.00378e+09	-0.159735	0.351833	0.565514	11	2.3979	Chen Jiming	2	4	0	H	1.20318e+10	1.33358e+10	23.2108	23.3137	3	3	man	1	3	0	0	State-owned enterprises	1	Hunan Province	8.18	9.639	0	Changsha City
000428	3.10338e+09	9.02757e+09	6.11153e+09	1018926000	428	2017	H61	1995-09-27	1996-08-08	1995	22	22.9235	0.676985	-0.007831	3.09583	1.86587e+08	0.0206686	63.2479	63.2479	1.06309e+09	0.0590947	0.343767	0.552028	12	2.48491	Jiang Lia		4	0	H	9.97515e+09	1.03706e+10	23.0234	23.0622	4	3.75	man	1	4	0	0	State-owned enterprises	1	Hunan Province	8.447	9.656	0	Changsha City
000428	1.82679e+09	7.19645e+09	4.74227e+09	1018926000	428	2018	H61	1995-09-27	1996-08-08	1995	23	22.6969	0.658974	-0.097033	2.93233	1.37143e+08	0.019057	63.6611	63.6611	9.5813e+08	-0.0987352	0.253846	0.538414	9	2.19722	Jiang Lia		4	0	H	7.2692e+09	7.26921e+09	22.7069	22.7069	4	4	man	1	4	0	0	State-owned enterprises	1	Hunan Province	8.683	9.746	0	Changsha City
000428	1.7296e+09	6.56765e+09	4.11142e+09	1018926000	428	2019	H61	1995-09-27	1996-08-08	1995	24	22.6054	0.626011	0.000313	2.67387	3.91211e+08	0.0595664	62.2476	62.2476	1.11055e+09	0.159084	0.263352	0.508371	9	2.19722	Jiang Lia		4	0	H	6.781e+09	6.78101e+09	22.6374	22.6374	4	3.75	man	1	4	0	0	State-owned enterprises	1	Hunan Province	8.75	10.153	0	Changsha City
000428	1.38329e+09	6.12258e+09	4.28361e+09	1018926000	428	2020	H61	1995-09-27	1996-08-08	1995	25	22.5352	0.699642	-0.097332	3.32936	-6.12916e+07	-0.0100108	58.3155	58.3155	5.15378e+08	-0.535926	0.225933	0.08567	10	2.30259	Yang Guoping		4	0	H	6.97351e+09	6.97358e+09	22.6654	22.6654	4	4	man	1	4	0	0	State-owned enterprises	1	Hunan Province	9.037	10.477	0	Changsha City
000428	1.23667e+09	5.62812e+09	3.83779e+09	1018926000	428	2021	H61	1995-09-27	1996-08-08	1995	26	22.451	0.681896	0.001259	3.14362	3.28068e+07	0.00582909	58.0652	58.0652	5.94149e+08	0.152841	0.21973	0.186982	11	2.3979	Yang Guoping		4	0	H	7.04734e+09	7.0474e+09	22.6759	22.6759	3	3.75	man	1	3	0	0	State-owned enterprises	1	Hunan Province	9.333	11.456	0	Changsha City
000428	1.07775e+09	5.29591e+09	3.91191e+09	1018926000	428	2022	H61	1995-09-27	1996-08-08	1995	27	22.3902	0.738665	-0.071362	3.82651	5.08779e+06	0.000960701	56.3192	56.3192	4.73588e+08	-0.202914	0.203507	0.062886	13	2.56495	Yang Hongwei			0	H	1.0606e+10	1.06063e+10	23.0847	23.0847	3	3.5								Hunan Province			0	Changsha City
000429	5.54679e+08	8.91518e+09	4.90176e+09	1257117748	429	2009	F1101	1993-10-21	1996-08-15	1993	16	22.911	0.549822	0.042268	2.22134	2.25993e+08	0.0253493	44.7191	44.7191	9.36882e+08	-4.65696e-05	0.0792284	0.489164	10	2.30259	Zhou Yuming	2	4	0	F	1.00859e+10	1.10928e+10	23.0344	23.1296	4	4	man	1	4	0	0	State-owned enterprises	1	Guangdong Province	9.244	8.469	1	Guangzhou City
000429	5.04222e+08	1.05265e+10	5.72649e+09	1257117748	429	2010	F1101	1993-10-21	1996-08-15	1993	17	23.0772	0.544009	0.041641	2.19302	5.90294e+08	0.0560771	44.6933	44.6933	1.00222e+09	0.069739	0.0766433	0.482827	11	2.3979	Zhou Yuming	2	4	0	F	1.0788e+10	1.12295e+10	23.1017	23.1418	3	3.25	man	1	3	0	0	State-owned enterprises	1	Guangdong Province	9.835	8.907	1	Guangzhou City
000429	1.31035e+09	1.18024e+10	7.04667e+09	1257117748	429	2011	F1101	1993-10-21	1996-08-15	1993	18	23.1916	0.597053	0.018968	2.48171	6.20308e+08	0.0525577	45.3149	45.3149	1.07804e+09	0.0756553	0.111024	0.416181	12	2.48491	Zhou Yuming	2	4	0	F	1.08869e+10	1.0652e+10	23.1108	23.089	4	3.75	man	1	4	0	0	State-owned enterprises	1	Guangdong Province	9.888	8.868	1	Guangzhou City
000429	9.58173e+08	1.31546e+10	8.0421e+09	1257117748	429	2012	G54	1993-10-21	1996-08-15	1993	19	23.3	0.611355	0.015294	2.57304	6.21176e+08	0.0472213	45.4217	45.4217	1.10572e+09	0.0256707	0.0930634	0.412947	12	2.48491	Li Xiyuan	1	4	0	G	1.20755e+10	1.1676e+10	23.2144	23.1808	3	3.5	man	1	3	0	0	State-owned enterprises	1	Guangdong Province	9.936	8.908	1	Guangzhou City
000429	1.05678e+09	1.26945e+10	7.64173e+09	1257117748	429	2013	G54	1993-10-21	1996-08-15	1993	20	23.2644	0.601973	0.007881	2.51239	7.57452e+08	0.0596678	46.1282	46.1282	1.32751e+09	0.200584	0.0935297	0.304483	13	2.56495	Li Xiyuan	2	4	0	G	1.14831e+10	1.09988e+10	23.1641	23.1211	4	4	man	1	4	0	0	State-owned enterprises	1	Guangdong Province	10.237	9.282	1	Guangzhou City	68.4
000429	6.55264e+08	1.25135e+10	6.64249e+09	1257117748	429	2014	G54	1993-10-21	1996-08-15	1993	21	23.2501	0.530826	0.028677	2.1314	9.67242e+08	0.0772958	45.6807	45.6807	1.45505e+09	0.0960816	0.083763	0.416828	13	2.56495	Zhu Zhanliang	2	4	0	G	1.19657e+10	1.20845e+10	23.2053	23.2152	3	3.25	man	1	3	0	0	State-owned enterprises	1	Guangdong Province	10.445	9.477	1	Guangzhou City	47.2299
000429	1.05404e+09	1.21078e+10	5.97936e+09	1257117748	429	2015	G54	1993-10-21	1996-08-15	1993	22	23.2171	0.493845	0.044552	1.97568	9.96993e+08	0.0823433	46.189	46.189	1.5455e+09	0.0621582	0.0870546	0.438378	12	2.48491	Zhu Zhanliang	2	4	0	G	1.25944e+10	1.34892e+10	23.2565	23.3252	3	3	man	1	3	0	0	State-owned enterprises	1	Guangdong Province	11.076	9.728	1	Guangzhou City	37.6795
000429	2.67237e+09	1.60724e+10	7.22893e+09	2090806126	429	2016	G54	1993-10-21	1996-08-15	1993	23	23.5004	0.449772	0.072942	1.81743	1.92426e+09	0.119724	63.9114	63.9114	2.82505e+09	0.827921	0.16627	0.546545	18	2.89037	Zheng Renfa	2	4	0	G	1.73462e+10	2.06701e+10	23.5766	23.752	3	3	man	1	3	0	0	State-owned enterprises	1	Guangdong Province	10.49	9.639	1	Guangzhou City	34.0164
000429	2.47568e+09	1.65233e+10	7.0692e+09	2090806126	429	2017	G54	1993-10-21	1996-08-15	1993	24	23.528	0.427832	0.103504	1.74774	2.19499e+09	0.132842	63.9126	63.9126	3.08906e+09	0.0934517	0.14983	0.596277	19	2.89037	Zheng Renfa	2	4	0	G	1.86083e+10	2.31767e+10	23.6469	23.8664	4	3.75	man	1	4	0	0	State-owned enterprises	1	Guangdong Province	10.61	9.656	1	Guangzhou City	34.0519
000429	2.23413e+09	1.62959e+10	6.24961e+09	2090806126	429	2018	G54	1993-10-21	1996-08-15	1993	25	23.5142	0.383508	0.116799	1.62208	1.91599e+09	0.117575	63.9126	63.9126	3.21869e+09	0.0419671	0.137098	0.602604	15	2.70805	Zheng Renfa	2	4	0	G	1.81254e+10	2.269e+10	23.6206	23.8452	3	3.25	man	1	3	0	0	State-owned enterprises	1	Guangdong Province	10.854	9.746	1	Guangzhou City	33.3634
000429	2.98094e+09	1.76745e+10	7.42395e+09	2090806126	429	2019	G54	1993-10-21	1996-08-15	1993	26	23.5954	0.420036	0.082015	1.72425	1.98855e+09	0.112509	63.914	63.914	3.05794e+09	-0.0499453	0.168657	0.556429	16	2.77259	Zheng Renfa	2	4	0	G	2.23004e+10	2.37756e+10	23.8279	23.8919	3	3	man	1	3	0	0	State-owned enterprises	1	Guangdong Province	11.342	10.153	1	Guangzhou City	30.2222
000429	3.08642e+09	1.97486e+10	9.51626e+09	2090806126	429	2020	G54	1993-10-21	1996-08-15	1993	27	23.7063	0.481871	0.069088	1.93002	2.63619e+09	0.133487	63.9144	63.9144	3.79035e+09	0.239512	0.156286	0.561459	18	2.89037	Zheng Renfa	2	4	0	G	2.08191e+10	2.13268e+10	23.7591	23.7832	3	3	man	1	3	0	0	State-owned enterprises	1	Guangdong Province	11.673	10.477	1	Guangzhou City	22.4426
000429	3.14318e+09	1.88758e+10	7.55478e+09	2090806126	429	2021	G54	1993-10-21	1996-08-15	1993	28	23.6611	0.400237	0.128566	1.66732	3.66974e+09	0.194416	63.9175	63.9175	5.28806e+09	0.395137	0.166519	0.635119	16	2.77259	Zheng Renfa	2	4	0	G	2.1285e+10	2.21571e+10	23.7813	23.8214	4	3.75	man	1	4	0	0	State-owned enterprises	1	Guangdong Province	12.014	11.456	1	Guangzhou City	23.5452
000429	4.44323e+09	2.02672e+10	8.8983e+09	2090806126	429	2022	G54	1993-10-21	1996-08-15	1993	29	23.7323	0.439049	0.088546	1.78269	2.75203e+09	0.135787	64.3308	64.3308	4.16863e+09	-0.211689	0.219233	0.619456	21	2.89037	Miaode Mountain	2		0	G	2.31894e+10	2.42349e+10	23.867	23.9111	4	4						State-owned enterprises	1	Guangdong Province			0	Guangzhou City	23.4222
000430	8.37915e+07	5.13007e+08	1.30893e+08	320835149	430	2012	N78	1992-12-19	1996-08-29	1992	20	20.0558	0.255149	0.195459	1.34255	1.24408e+08	0.237624	50.4742	50.4742	6.825e+08	0.225204	0.163334	0.333699	13	2.56495	Yuan Zurong	2	4	0	N	1.87171e+09	3.11787e+09	21.3501	21.8604	4	3.75	man	1	4	0	0	State-owned enterprises	1	Hunan Province	6.924	8.908	0	Zhangjiajie City
000430	7.99265e+07	6.02772e+08	1.69197e+08	320835149	430	2013	N78	1992-12-19	1996-08-29	1992	21	20.2171	0.280697	0.086954	1.39024	8.50566e+07	0.141109	52.3445	52.3445	5.0032e+08	-0.26693	0.132598	0.33452	9	2.19722	Yuan Zurong	2	4	0	N	1.5581e+09	2.43429e+09	21.1667	21.6129	4	4	man	1	4	0	0	State-owned enterprises	1	Hunan Province	7.417	9.282	0	Zhangjiajie City
000430	7.68852e+07	6.84745e+08	1.86331e+08	320835149	430	2014	N78	1992-12-19	1996-08-29	1992	22	20.3446	0.272118	0.087686	1.37385	1.09346e+08	0.159689	49.7458	49.7458	4.84009e+08	-0.0326001	0.112283	0.379014	10	2.30259	Yuan Zurong	2	4	0	N	2.05525e+09	2.7883e+09	21.4437	21.7487	5	4.5	man	1	5	0	0	State-owned enterprises	1	Hunan Province	8.132	9.477	0	Zhangjiajie City
000430	1.37616e+08	8.72799e+08	2.59902e+08	320835149	430	2015	N78	1992-12-19	1996-08-29	1992	23	20.5872	0.29778	0.131	1.42405	2.09064e+08	0.239532	49.7458	49.7458	6.7488e+08	0.394353	0.157672	0.432467	12	2.48491	Yuan Zurong	2	4	0	N	3.72604e+09	5.2521e+09	22.0386	22.3819	5	4.75	man	1	5	0	0	State-owned enterprises	1	Hunan Province	8.724	9.728	0	Zhangjiajie City
000430	1.57619e+08	2.04417e+09	1.36484e+09	320835149	430	2016	N78	1992-12-19	1996-08-29	1992	24	21.4383	0.667676	0.029568	3.00911	1.32475e+08	0.0648062	49.7458	49.7458	5.92183e+08	-0.122535	0.0920458	0.394836	11	2.3979	Zhao Wensheng	2	4	0	N	4.15387e+09	5.28224e+09	22.1473	22.3876	4	4.25	man	1	4	0	0	State-owned enterprises	1	Hunan Province	8.18	9.639	0	Zhangjiajie City
000430	2.4842e+08	2.33621e+09	7.7499e+08	404817686	430	2017	N78	1992-12-19	1996-08-29	1992	25	21.5718	0.331729	0.028261	1.4964	1.22327e+08	0.0523613	47.7681	47.7681	5.4965e+08	-0.0718252	0.106335	0.310271	10	2.30259	Zhao Wensheng	2	4	0	N	3.5491e+09	4.23618e+09	21.99	22.1669	5	4.75	man	1	5	0	0	State-owned enterprises	1	Hunan Province	8.447	9.656	0	Zhangjiajie City
000430	2.01343e+08	2.49598e+09	9.0986e+08	404817686	430	2018	N78	1992-12-19	1996-08-29	1992	26	21.6379	0.36453	0.01001	1.57364	1.47534e+08	0.0591088	47.7681	47.7681	4.68394e+08	-0.147832	0.106165	0.315182	18	2.89037	Dai Mingqing	2	4	0	N	2.80181e+09	2.86918e+09	21.7535	21.7773	4	4.25	man	1	4	0	0	State-owned enterprises	1	Hunan Province	8.683	9.746	0	Zhangjiajie City
000430	2.22952e+08	2.66803e+09	1.06474e+09	404817686	430	2019	N78	1992-12-19	1996-08-29	1992	27	21.7046	0.399074	0.004257	1.6641	1.5583e+08	0.0584065	47.7681	47.7681	4.25259e+08	-0.0920917	0.101202	0.299368	11	2.3979	Dai Mingqing	2	4	0	N	3.08253e+09	3.17384e+09	21.849	21.8782	4	4	man	1	4	0	0	State-owned enterprises	1	Hunan Province	8.75	10.153	0	Zhangjiajie City
000430	1.39303e+08	2.79561e+09	1.28353e+09	404817686	430	2020	N78	1992-12-19	1996-08-29	1992	28	21.7513	0.459123	-0.03298	1.84885	-2.16212e+07	-0.00773397	47.7681	47.7681	1.69197e+08	-0.602132	0.107262	-0.062375	11	2.3979	Zhao Wensheng	2	4	0	N	3.15879e+09	3238798201	21.8735	21.8985	4	4	man	1	4	0	0	State-owned enterprises	1	Hunan Province	9.037	10.477	0	Zhangjiajie City
000430	9.27879e+07	2.84086e+09	1.47356e+09	404817686	430	2021	N78	1992-12-19	1996-08-29	1992	29	21.7674	0.518701	-0.047583	2.07771	-1.24429e+07	-0.00437997	47.9833	47.9833	1.98709e+08	0.174428	0.115786	-0.043534	17	2.83321	Liu Shaolong	2	4	0	N	3.60798e+09	3.77697e+09	22.0064	22.0522	4	4	man	1	4	0	0	State-owned enterprises	1	Hunan Province	9.333	11.456	0	Zhangjiajie City
000430	4.86726e+07	2.86168e+09	1.7533e+09	404817686	430	2022	N78	1992-12-19	1996-08-29	1992	30	21.7747	0.612681	-0.090872	2.58185	-1.57047e+07	-0.00548795	46.3853	46.3853	1.32468e+08	-0.333358	0.11411	-0.075008	12	2.48491	Liu Shaolong	2		0	N	4.92908e+09	5.38451e+09	22.3184	22.4068	3	3.75						State-owned enterprises	1	Hunan Province			0	Zhangjiajie City
000488	1.05409e+10	2.82131e+10	1.3476e+10	2062045941	488	2009	C3105	1993-05-05	1997-05-26	1993	16	24.0631	0.477652	0.033811	1.91443	1.63903e+09	0.0580948	38.243	38.243	1.48846e+10	-0.0415313	0.373619	0.189942	15	2.70805	Chen Hongguo	2	4	0	C3	2.82205e+10	2.92021e+10	24.0633	24.0975	5	4.5	man	1	5	0	0	State-owned enterprises	1	Shandong Province	8.469	8.469	1	Shouguang City
000488	1.15845e+10	3.50771e+10	1.98169e+10	2062045941	488	2010	C3105	1993-05-05	1997-05-26	1993	17	24.2808	0.564953	0.037108	2.2986	850328927	0.0242417	37.7616	37.7616	1.72031e+10	0.155764	0.330257	0.204621	15	2.70805	Chen Hongguo	1	4	0	C3	3.36309e+10	3.33945e+10	24.2387	24.2317	4	4.25	man	1	4	0	0	State-owned enterprises	1	Shandong Province	8.711	8.907	0	Shouguang City
000488	1.72362e+10	4.56308e+10	3.06431e+10	2062045941	488	2011	C3105	1993-05-05	1997-05-26	1993	18	24.5438	0.671543	0.012902	3.04454	-4.37463e+08	-0.00958701	37.4606	37.4606	1.77475e+10	0.0316435	0.37773	0.158689	15	2.70805	Chen Hongguo	1	4	0	C3	4.12104e+10	3.94154e+10	24.442	24.3974	5	4.75	man	1	5	0	0	State-owned enterprises	1	Shandong Province	8.668	8.868	0	Shouguang City
000488	1.90483e+10	4.77254e+10	3.338e+10	2062045941	488	2012	C22	1993-05-05	1997-05-26	1993	19	24.5887	0.699418	0.000978	3.32688	1.95687e+09	0.0410026	38.2173	38.2173	1.97617e+10	0.113492	0.399124	0.155245	15	2.70805	Chen Hongguo	1	4	0	C2	4.22712e+10	4.11547e+10	24.4674	24.4406	3	3.5	man	1	3	0	0	State-owned enterprises	1	Shandong Province	8.908	8.908	1	Shouguang City
000488	1.69081e+10	4.75219e+10	3.28835e+10	1975471967	488	2013	C22	1993-05-05	1997-05-26	1993	20	24.5845	0.691966	0.014527	3.2464	1.12262e+09	0.0236232	38.018	38.018	2.03889e+10	0.0317387	0.355795	0.183286	16	2.77259	Chen Hongguo	1	4	0	C2	4.24592e+10	4.13767e+10	24.4718	24.446	3	3	man	1	3	0	0	State-owned enterprises	1	Shandong Province	9.233	9.282	0	Shouguang City
000488	2.35702e+10	5.6822e+10	4.2474e+10	1936405467	488	2014	C22	1993-05-05	1997-05-26	1993	21	24.7632	0.747491	0.007978	3.96026	9.854e+08	0.0173419	36.0441	36.0441	1.91017e+10	-0.0631331	0.414807	0.197814	13	2.56495	Chen Hongguo	1	4	0	C2	5.35194e+10	5.30726e+10	24.7033	24.6949	4	3.75	man	1	4	0	0	State-owned enterprises	1	Shandong Province	9.477	9.477	0	Shouguang City
000488	3.51639e+10	7.79617e+10	6.07028e+10	1936405467	488	2015	C22	1993-05-05	1997-05-26	1993	22	25.0795	0.778623	0.012544	4.51718	-9.72136e+09	-0.124694	37.5023	37.5023	2.01926e+10	0.0571136	0.45104	0.26881	12	2.48491	Chen Hongguo	1	4	0	C2	7.59344e+10	7.5937e+10	25.0531	25.0532	4	4	man	1	4	0	0	State-owned enterprises	1	Shandong Province	9.728	9.728	1	Shouguang City
000488	3.57668e+10	8.22854e+10	5.97205e+10	1936405467	488	2016	C22	1993-05-05	1997-05-26	1993	23	25.1335	0.725773	0.02458	3.64662	2.15305e+09	0.0261656	40.6317	40.6317	2.25669e+10	0.117581	0.434668	0.300421	16	2.77259	Chen Hongguo	1	4	0	C2	7.86124e+10	7.81469e+10	25.0878	25.0819	4	4	man	1	4	0	0	State-owned enterprises	1	Shandong Province	9.191	9.639	0	Shouguang City
000488	4.94177e+10	1.05625e+11	7.53509e+10	1936405467	488	2017	C22	1993-05-05	1997-05-26	1993	24	25.3832	0.713381	0.035588	3.48895	2.3766e+07	0.000225004	43.2046	43.2046	2.94725e+10	0.306002	0.46786	0.330589	10	2.30259	Chen Hongguo	2	4	0	C2	1.04549e+11	1.04922e+11	25.3729	25.3765	4	4	man	1	4	0	0	State-owned enterprises	1	Shandong Province	9.494	9.656	0	Shouguang City
000488	4.79675e+10	1.05319e+11	7.9447e+10	2904608200	488	2018	C22	1993-05-05	1997-05-26	1993	25	25.3803	0.754349	0.024352	4.07081	1.40997e+10	0.133876	43.3938	43.3938	2.88758e+10	-0.0202459	0.455451	0.312719	12	2.48491	Chen Hongguo	2	4	0	C2	9.61601e+10	9.43787e+10	25.2893	25.2706	3	3.5	man	1	3	0	0	State-owned enterprises	1	Shandong Province	9.732	9.746	0	Shouguang City
000488	4.49524e+10	9.79589e+10	7.16191e+10	2904608200	488	2019	C22	1993-05-05	1997-05-26	1993	26	25.3078	0.731114	0.017898	3.71905	1.22327e+10	0.124876	43.2548	43.2548	3.03954e+10	0.0526282	0.458891	0.283646	17	2.83321	Chen Hongguo	2	4	0	C2	8.71287e+10	8.49849e+10	25.1907	25.1657	3	2.75	man	1	3	0	0	State-owned enterprises	1	Shandong Province	10.104	10.153	0	Shouguang City
000488	3.58823e+10	9.15755e+10	6.57752e+10	2984208200	488	2020	C22	1993-05-05	1997-05-26	1993	27	25.2404	0.718262	0.020816	3.5494	1.12598e+10	0.122957	43.2004	43.2004	3.07365e+10	0.0112216	0.391833	0.2307	9	2.19722	Chen Hongguo	2	3	0	C2	8.34699e+10	8.20931e+10	25.1478	25.1311	4	3.5	man	1	4	1	4	State-owned enterprises	1	Shandong Province	10.468	10.477	0	Shouguang City
000488	3.28705e+10	8.28415e+10	6.02946e+10	2984208200	488	2021	C22	1993-05-05	1997-05-26	1993	28	25.1402	0.727832	0.025225	3.6742	8.58189e+09	0.103594	41.6334	41.6334	3.30198e+10	0.074286	0.396788	0.236147	9	2.19722	Chen Hongguo	2	3	0	C2	7.90008e+10	7.88074e+10	25.0927	25.0903	4	4	man	1	4	1	4	State-owned enterprises	1	Shandong Province	10.845	11.456	0	Shouguang City
000488	3.27194e+10	8.4301e+10	6.05728e+10	2979742200	488	2022	C22	1993-05-05	1997-05-26	1993	29	25.1577	0.718529	0.003765	3.55277	3.44982e+09	0.0409227	43.716	43.716	3.20044e+10	-0.0307526	0.388126	0.144688	11	2.3979	Chen Hongguo	1		0	C2	7.51553e+10	7.33958e+10	25.0428	25.0191	6	5.5						State-owned enterprises	1	Shandong Province			0	Shouguang City
000498	8.06574e+09	9.42008e+09	7.11405e+09	1.71167e+09	498	2013	E48	1993-12-22	1997-06-09	1993	20	22.9661	0.755201	0.02779	4.08499	7.36392e+08	0.0781726	73.0239	73.0239	7.16134e+09	0.092598	0.856229	0.130219	12	2.48491	Yu Shaoming	2	4	0	E	1.01218e+10	1.16394e+10	23.038	23.1777	2	2.25	man	1	2	0	0	State-owned enterprises	1	Shandong Province	9.233	9.282	0	Jinan City
000498	9.44584e+09	1.04159e+10	7.37607e+09	1.71167e+09	498	2015	E48	1993-12-22	1997-06-09	1993	22	23.0666	0.708156	0.036262	3.42649	8.32626e+08	0.0799381	70.016	70.016	7.41869e+09	0.0842479	0.906869	0.148148	12	2.48491	Xu Chunfu	2		0	E	1.26316e+10	1.74237e+10	23.2595	23.5811	3	3	man	1	3			State-owned enterprises	1	Shandong Province	9.728	9.728	1	Jinan City
000498	1.31523e+10	1.50432e+10	1.15725e+10	1.71167e+09	498	2016	E48	1993-12-22	1997-06-09	1993	23	23.4342	0.769289	0.028649	4.33442	8.1425e+08	0.0541276	70.4206	70.4206	8.14765e+09	0.0982601	0.874307	0.142994	10	2.30259	Jiang Cheng	2	4	0	E	1.67544e+10	2.04552e+10	23.5419	23.7415	3	3	man	1	3	0	0	State-owned enterprises	1	Shandong Province	9.191	9.639	0	Jinan City
000498	1.45039e+10	1.76268e+10	1.35615e+10	1.71167e+09	498	2017	E48	1993-12-22	1997-06-09	1993	24	23.5927	0.769372	0.032784	4.33599	2.32437e+08	0.0131866	69.8271	69.8271	1.23847e+10	0.520037	0.822834	0.126889	10	2.30259	Jiang Cheng	2	4	0	E	1.89713e+10	2.10441e+10	23.6662	23.7699	4	3.75	man	1	4	0	0	State-owned enterprises	1	Shandong Province	9.494	9.656	0	Jinan City
000498	1.75882e+10	2.38915e+10	1.75314e+10	1.71167e+09	498	2018	E48	1993-12-22	1997-06-09	1993	25	23.8968	0.733793	0.028341	3.75648	8.30103e+08	0.0347447	69.174	69.174	1.47684e+10	0.192467	0.736171	0.107308	10	2.30259	Ai Yizhong	2	4	0	E	2.36192e+10	2.31993e+10	23.8853	23.8674	4	4	man	1	4	0	0	State-owned enterprises	1	Shandong Province	9.732	9.746	0	Jinan City
000498	2.18357e+10	3.20612e+10	2.38095e+10	1.71167e+09	498	2019	E48	1993-12-22	1997-06-09	1993	26	24.1909	0.742626	0.025555	3.8854	4.78293e+07	0.00149181	68.7914	68.7914	2.32605e+10	0.575019	0.681064	0.092764	12	2.48491	Zhou Xinbo	2	4	0	E	2.90519e+10	2.90518e+10	24.0924	24.0923	4	4	man	1	4	0	0	State-owned enterprises	1	Shandong Province	10.104	10.153	0	Jinan City
000498	4.02223e+10	5.50809e+10	4.21864e+10	2.14849e+09	498	2020	E48	1993-12-22	1997-06-09	1993	27	24.7321	0.765899	0.026788	4.27166	9.74486e+08	0.0176919	73.6517	73.6517	3.44373e+10	0.480508	0.73024	0.103735	15	2.70805	Wang Zhenjiang	2	4	0	E	5.36327e+10	4.9582e+10	24.7054	24.6269	4	4	man	1	4	0	0	State-owned enterprises	1	Shandong Province	10.468	10.477	0	Jinan City
000498	6.16676e+10	8.33869e+10	6.33737e+10	2.1496e+09	498	2021	E48	1993-12-22	1997-06-09	1993	28	25.1468	0.759996	0.032991	4.1666	-2.35648e+09	-0.0282596	70.4089	70.4089	5.75223e+10	0.670347	0.739536	0.117678	14	2.63906	Zhou Xinbo	2	4	0	E	7.84223e+10	7.30026e+10	25.0854	25.0138	5	4.5	man	1	5	0	0	State-owned enterprises	1	Shandong Province	10.845	11.456	0	Jinan City
000498	7.32939e+10	1.0305e+11	8.00977e+10	2.15216e+09	498	2022	E48	1993-12-22	1997-06-09	1993	29	25.3585	0.777271	0.030791	4.48975	1.51973e+08	0.00147475	65.6058	65.6058	6.50189e+10	0.130326	0.711245	0.121906	13	2.56495	Zhou Xinbo	2		0	E	9.16272e+10	9.08193e+10	25.241	25.2321	3	4						State-owned enterprises	1	Shandong Province			0	Jinan City
000501	2.11025e+09	5848973236	4.29325e+09	507248590	501	2009	H1130	1992-07-01	1992-11-20	1992	17	22.4895	0.734018	0.054304	3.75966	9.36231e+08	0.160068	46.6531	46.6531	7.9376e+09	0.197275	0.36079	0.201596	11	2.3979	Liu Jiangchao	2	4	0	H	1.18304e+10	1.1831e+10	23.1939	23.194	5	5	man	1	5	0	0	State-owned enterprises	1	Hubei province	7.561	8.469	0	Wuhan City
000501	2.90372e+09	7.45744e+09	5.60781e+09	507248590	501	2010	H1130	1992-07-01	1992-11-20	1992	18	22.7325	0.751975	0.050675	4.03185	1.62333e+09	0.217679	48.8652	48.8652	1.0537e+10	0.327485	0.389372	0.198688	13	2.56495	Liu Jiangchao	2	4	0	H	1.49354e+10	1.49361e+10	23.427	23.427	4	4.25	man	1	4	0	0	State-owned enterprises	1	Hubei province	7.606	8.907	0	Wuhan City
000501	3.86068e+09	9.695e+09	7.46096e+09	507248590	501	2011	H1130	1992-07-01	1992-11-20	1992	19	22.9949	0.769568	0.045939	4.33967	1.84297e+09	0.190094	50.5599	50.5599	1.27338e+10	0.208485	0.398214	0.202123	11	2.3979	Liu Jiangchao	2	4	0	H	1.5196e+10	1.51965e+10	23.4443	23.4443	5	4.75	man	1	5	0	0	State-owned enterprises	1	Hubei province	7.482	8.868	0	Wuhan City
000501	4.47616e+09	1.10386e+10	8.39947e+09	507248590	501	2012	F52	1992-07-01	1992-11-20	1992	20	23.1247	0.760921	0.04716	4.18272	2.16507e+09	0.196137	52.0185	52.0185	1.49015e+10	0.170228	0.405502	0.203796	11	2.3979	Liu Jiangchao	2	4	0	F	1.42325e+10	1.42328e+10	23.3788	23.3788	5	5	man	1	5	0	0	State-owned enterprises	1	Hubei province	7.835	8.908	0	Wuhan City
000501	5.01612e+09	1.26344e+10	9.50783e+09	507248590	501	2013	F52	1992-07-01	1992-11-20	1992	21	23.2597	0.752536	0.04798	4.04099	1.84516e+09	0.146043	54.0063	54.0063	1.68421e+10	0.130225	0.397021	0.203596	16	2.77259	Liu Jiangchao	2	4	0	F	1.59799e+10	1.59803e+10	23.4946	23.4946	5	5	man	1	5	0	0	State-owned enterprises	1	Hubei province	8.325	9.282	0	Wuhan City
000501	4.4313e+09	1.56508e+10	1.18863e+10	507248590	501	2014	F52	1992-07-01	1992-11-20	1992	22	23.4738	0.759467	0.040972	4.15743	1.03516e+09	0.066141	55.1202	55.1202	17160842232	0.018928	0.283135	0.208242	11	2.3979	Liu Jiangchao		4	0	F	1.99104e+10	1.9911e+10	23.7145	23.7145	5	5	man	1	5	0	0	State-owned enterprises	1	Hubei province	8.776	9.477	0	Wuhan City
000501	3.84585e+09	1.77533e+10	1.36252e+10	529025590	501	2015	F52	1992-07-01	1992-11-20	1992	23	23.5998	0.767476	0.045105	4.30062	8.53435e+08	0.0480719	48.5472	48.5472	1.75237e+10	0.0211421	0.216627	0.217616	13	2.56495	Liu Jiangchao	2	4	0	F	2.46494e+10	2.49464e+10	23.928	23.94	4	4.25	man	1	4	0	0	State-owned enterprises	1	Hubei province	8.87	9.728	0	Wuhan City
000501	4.07911e+09	1.77906e+10	1.17368e+10	591834370	501	2016	F52	1992-07-01	1992-11-20	1992	24	23.6019	0.659722	0.055819	2.93878	1.487e+09	0.0835836	48.6376	48.6376	1.76896e+10	0.00947199	0.229285	0.222067	11	2.3979	Liu Jiangchao	2	4	0	F	2.25031e+10	2.32894e+10	23.8369	23.8713	4	4	man	1	4	0	0	State-owned enterprises	1	Hubei province	8.63	9.639	0	Wuhan City
000501	4.94228e+09	1.80199e+10	1.08421e+10	768992731	501	2017	F52	1992-07-01	1992-11-20	1992	25	23.6147	0.601672	0.068887	2.51049	2.58499e+08	0.0143452	48.6624	48.6624	1.81221e+10	0.0244469	0.274268	0.22705	18	2.89037	Chen Jun	2	4	0	F	2.24504e+10	2.31152e+10	23.8346	23.8638	4	4	man	1	4	0	0	State-owned enterprises	1	Hubei province	8.675	9.656	0	Wuhan City
000501	6.97395e+09	2.28867e+10	1.46376e+10	768992731	501	2018	F52	1992-07-01	1992-11-20	1992	26	23.8538	0.639567	0.045876	2.77444	2.50578e+09	0.109487	48.6624	48.6624	1.77056e+10	-0.0229851	0.304717	0.223236	12	2.48491	Chen Jun	2	4	0	F	2.20418e+10	2.19276e+10	23.8162	23.811	4	4	man	1	4	0	0	State-owned enterprises	1	Hubei province	8.951	9.746	0	Wuhan City
000501	6.6795e+09	2.35951e+10	1.40853e+10	768992731	501	2019	F52	1992-07-01	1992-11-20	1992	27	23.8843	0.596956	0.051918	2.48112	1.41794e+09	0.0600944	44.8103	44.8103	1.77561e+10	0.00285373	0.283088	0.224296	11	2.3979	Chen Jun	2	4	0	F	2.42964e+10	2.42975e+10	23.9136	23.9136	2	3.25	man	1	2	0	0	State-owned enterprises	1	Hubei province	9.438	10.153	0	Wuhan City
000501	4.98195e+09	2.28022e+10	1.28869e+10	768992731	501	2020	F52	1992-07-01	1992-11-20	1992	28	23.8501	0.565163	0.024008	2.29971	1.22986e+09	0.0539363	44.7041	44.7041	7.63943e+09	-0.569757	0.218486	0.351245	16	2.77259	Chen Jun	2	4	0	F	2.18472e+10	2.18457e+10	23.8073	23.8073	4	3	man	1	4	0	0	State-owned enterprises	1	Hubei province	9.808	10.477	0	Wuhan City
000501	5.0787e+09	2.81884e+10	1.75107e+10	768992731	501	2021	F52	1992-07-01	1992-11-20	1992	29	24.0622	0.621204	0.026693	2.63994	2.17635e+09	0.0772074	43.1004	43.1004	7.12652e+09	-0.0671405	0.18017	0.458997	12	2.48491	Chen Jun	2	4	0	F	2.55959e+10	2.55928e+10	23.9657	23.9656	4	3.75	man	1	4	0	0	State-owned enterprises	1	Hubei province	10.192	11.456	0	Wuhan City
000501	5.20665e+09	3.07436e+10	1.9931e+10	768992731	501	2022	F52	1992-07-01	1992-11-20	1992	30	24.1489	0.648298	0.009911	2.84332	6.23513e+08	0.020281	43.4974	43.4974	6.33716e+09	-0.110764	0.169357	0.447465	12	2.48491	Chen Jun	2		0	F	2.85464e+10	2.85438e+10	24.0748	24.0747	4	4						State-owned enterprises	1	Hubei province			0	Wuhan City
000503	1.18444e+09	1.62395e+09	3.13078e+08	749018504	503	2009	M	1991-09-26	1992-11-30	1991	18	21.2081	0.192789	0.003877	1.23883	4.15583e+07	0.0255909	28.1296	28.1296	2.72498e+08	-0.0493733	0.729361	0.60555	7	1.94591	Zeng Saiwai	2	4	0	M	6.98971e+09	8.68711e+09	22.6677	22.8851	4	4	man	1	4	0	0	Private	0	Hainan Province	5.55	8.469	0	Haikou City
000503	1.23678e+09	1.55477e+09	2.59503e+08	749018504	503	2010	M	1991-09-26	1992-11-30	1991	19	21.1646	0.166907	0.006962	1.20035	-1.0452e+07	-0.00672254	26.7943	26.7943	1.97767e+08	-0.274246	0.795475	0.542345	7	1.94591	Jia Yanyan	2	4	0	M	7.64935e+09	9.57729e+09	22.7579	22.9827	4	4	man	1	4	0	0	Private	0	Hainan Province	6.276	8.907	0	Haikou City
000503	1.06023e+09	1.41966e+09	1.58839e+08	898822204	503	2011	M	1991-09-26	1992-11-30	1991	20	21.0737	0.111885	0.013389	1.12598	7.23768e+07	0.0509817	27.9242	27.9242	1.6285e+08	-0.176553	0.746816	0.461168	7	1.94591	Jia Yanyan	2	4	0	M	4.64732e+09	5.66862e+09	22.2596	22.4582	4	4	man	1	4	0	0	Private	0	Hainan Province	6.195	8.868	0	Haikou City
000503	1.06481e+09	1.47847e+09	1.89556e+08	898822204	503	2012	I63	1991-09-26	1992-11-30	1991	21	21.1143	0.128211	0.015151	1.14707	6.58691e+07	0.0445524	31.1581	31.1581	1.92937e+08	0.184749	0.720213	0.636181	7	1.94591	Jia Yanyan	2	4	0	I	6.9721e+09	8.71039e+09	22.6652	22.8878	4	4	man	1	4	0	0	Private	0	Hainan Province	6.522	8.908	0	Haikou City
000503	1.12785e+09	1.42804e+09	1.5572e+08	898822204	503	2013	I64	1991-09-26	1992-11-30	1991	22	21.0796	0.109044	0.008636	1.12239	1.59587e+08	0.111752	31.1711	31.1711	2.05907e+08	0.0672228	0.789784	0.576494	9	2.19722	Jia Yanyan	2	4	0	I	1.89236e+10	1.89411e+10	23.6637	23.6646	2	2	man	1	2	0	0	Private	0	Hainan Province	7.083	9.282	0	Haikou City
000503	1.15553e+09	1.43494e+09	1.06735e+08	898822204	503	2014	I64	1991-09-26	1992-11-30	1991	23	21.0844	0.0743834	0.013476	1.08036	-2.48081e+07	-0.0172886	31.6141	31.6141	1.95071e+08	-0.0526221	0.805283	0.48214	7	1.94591	Jia Yanyan	2	4	0	I	2.81951e+10	2.82219e+10	24.0624	24.0634	3	3	man	1	3	0	0	Private	0	Hainan Province	7.143	9.477	0	Haikou City
000503	1.18208e+09	1.48182e+09	1.01861e+08	898822204	503	2015	I64	1991-09-26	1992-11-30	1991	24	21.1165	0.0687405	0.006508	1.07381	1.34108e+07	0.00905026	31.7742	31.7742	1.93827e+08	-0.00637739	0.797726	0.432014	8	2.07944	Jia Yanyan	2	4	0	I	3.01747e+10	3.02034e+10	24.1303	24.1312	4	3.75	man	1	4	0	0	Private	0	Hainan Province	6.593	9.728	0	Haikou City
000503	1.11427e+09	1.49227e+09	7.90927e+07	898822204	503	2016	I64	1991-09-26	1992-11-30	1991	25	21.1236	0.0571584	0.00878	1.05597	2.29425e+07	0.0153742	31.8723	31.8723	2.16833e+08	0.118693	0.746697	0.32092	8	2.07944	Jia Yanyan	2	4	0	I	3.78729e+10	3.78746e+10	24.3575	24.3575	5	5	man	1	5	0	0	Private	0	Hainan Province	6.2	9.639	0	Haikou City
000503	9.53162e+08	1.44856e+09	5.56439e+07	898822204	503	2017	I64	1991-09-26	1992-11-30	1991	26	21.0938	0.0618084	-0.000207	1.06409	-2.41512e+08	-0.166725	28.9775	28.9775	1.83994e+08	-0.151451	0.658007	0.023099	7	1.94591	Jia Yanyan	2	4	0	I	3.88471e+10	3.88488e+10	24.3829	24.3829	5	5	man	1	5	0	0	State-owned enterprises	1	Hainan Province	6.502	9.656	0	Haikou City
000503	7.68714e+08	1.28035e+09	6.27346e+07	898822204	503	2018	I64	1991-09-26	1992-11-30	1991	27	20.9704	0.0645327	-0.14739	1.06791	-2.31812e+07	-0.0181053	30.2708	30.2708	9.548e+07	-0.481069	0.600393	0.014986	15	2.70805	Jia Yanyan	2	4	0	I	1.43354e+10	1.4336e+10	23.386	23.386	4	4.5	man	1	4	0	0	State-owned enterprises	1	Hainan Province	6.715	9.746	0	Haikou City
000503	9.07e+08	1.30521e+09	7.77267e+07	898822204	503	2019	I64	1991-09-26	1992-11-30	1991	28	20.9896	0.0633296	0.01187	1.06332	6.60441e+07	0.0506003	28.7644	28.7644	1.29913e+08	0.360628	0.694907	0.010775	11	2.3979	Jia Yanyan	2	4	0	I	1.54649e+10	1.54656e+10	23.4618	23.4619	4	3.75	man	1	4	0	0	State-owned enterprises	1	Hainan Province	5.943	10.153	0	Haikou City
000503	1.03039e+09	1.29682e+09	3.32601e+08	898822204	503	2020	I64	1991-09-26	1992-11-30	1991	29	20.9832	0.256475	-0.187646	1.34494	-9.30063e+07	-0.0717189	29.2483	29.2483	2.07372e+08	0.596241	0.794555	0.14684	9	2.19722	Jia Yanyan	2	4	0	I	7.84645e+09	7.84675e+09	22.7833	22.7834	4	4	man	1	4	0	0	State-owned enterprises	1	Hainan Province	6.032	10.477	0	Haikou City
000503	8.77201e+08	1.19231e+09	4.05083e+08	907215204	503	2021	I64	1991-09-26	1992-11-30	1991	30	20.8992	0.339746	-0.148554	1.51457	-1.04821e+08	-0.0879145	28.4157	28.4157	2.52515e+08	0.21769	0.735716	0.133968	13	2.56495	Jia Yanyan	2	4	0	I	1.56018e+10	1.5737e+10	23.4707	23.4793	4	4	man	1	4	0	0	State-owned enterprises	1	Hainan Province	6.123	11.456	0	Haikou City
000503	7.76285e+08	1.1047e+09	3.91708e+08	906413204	503	2022	I64	1991-09-26	1992-11-30	1991	31	20.8228	0.354584	-0.076459	1.54939	-1.60204e+08	-0.145021	29.2022	29.2022	3.11079e+08	0.231925	0.702713	0.207211	13	2.56495	Yang Dianzhong	2		0	I	9.52932e+09	9.60087e+09	22.9776	22.9851	4	4						State-owned enterprises	1	Shandong Province			0	Qingdao City
000504	1.7699e+08	4.12425e+08	2.67945e+08	311573901	504	2009	L0101	1991-10-18	1992-12-08	1991	18	19.8376	0.649683	-0.183931	2.85456	6.02777e+07	0.146154	50.3619	50.3619	1.7831e+08	-0.0969623	0.429145	0.112657	11	2.3979	Lushan	2	2	0	L	1.85834e+09	2.8135e+09	21.343	21.7577	2	2.5	man	1	2	1	2	State-owned enterprises	1	Beijing City	8.658	8.469	1	Beijing City
000504	6.09036e+07	1.22757e+08	1.37263e+08	311573901	504	2015	R85	1991-10-18	1992-12-08	1991	24	18.6257	0.920262	-0.175406	1.05017	-1.71698e+07	-0.132486	44.6398	44.6398	1.33742e+07	-0.272065	0.49613	0.107902	10	2.30259	Shiller	2	4	0	R	9.43016e+09	9.47825e+09	22.9672	22.9723	1	1.5	man	1	1	0	0	State-owned enterprises	1	Hunan Province	8.724	9.728	0	Changsha City
000504	2.3798e+08	4.04776e+08	2.76344e+08	311573901	504	2017	R85	1991-10-18	1992-12-08	1991	26	19.8188	0.682708	-0.089554	3.15167	-47403365	-0.11711	51.6192	51.6192	6.7393e+07	0.00210492	0.58793	0.2642	8	2.07944	Shiller	2	4	0	R	7.57754e+09	7.59833e+09	22.7485	22.7512	3	2	man	1	3	0	0	State-owned enterprises	1	Hunan Province	8.447	9.656	0	Changsha City
000504	1.4645e+08	3.42706e+08	2.34955e+08	311573901	504	2018	M75	1991-10-18	1992-12-08	1991	27	19.6524	0.685587	-0.111028	3.18053	-1.51875e+07	-0.0443164	50.2489	50.2489	9.53817e+07	0.415306	0.427334	0.658111	11	2.3979	to Shuanglin	1	1,2,3	0	M	4.10936e+09	4.12028e+09	22.1365	22.1392	3	3	man	1	3	1	3	State-owned enterprises	1	Hunan Province	8.683	9.746	0	Changsha City
000504	5.16623e+08	6.59246e+08	5.48926e+08	311573901	504	2021	M75	1991-10-18	1992-12-08	1991	30	20.3066	0.832658	-0.05021	5.9758	1.07098e+08	0.162455	47.6575	47.6575	1.56618e+08	-0.107918	0.783659	0.708314	13	2.56495				0	M	6.32777e+09	6344200880	22.5682	22.5708	5	4.75						State-owned enterprises	1	Hunan Province	9.333	11.456	0	Changsha City
000504	4.16236e+08	5.53065e+08	4.73181e+08	311573901	504	2022	M75	1991-10-18	1992-12-08	1991	31	20.131	0.855561	-0.053812	6.92333	1.66381e+08	0.266963	45.3363	45.3363	2.00345e+08	0.279196	0.752599	0.647918	7	1.94591	Yang Yun	2		0	M	4.08965e+09	4.0999e+09	22.1317	22.1342	4	4.75						State-owned enterprises	1	Hunan Province			0	Changsha City
000505	2.74535e+09	4.91715e+09	2.07808e+09	685790364	505	2018	C13	1988-03-22	1992-12-21	1988	30	22.316	0.422619	0.042937	1.73196	8.50168e+08	0.172898	58.8742	58.8742	7.40912e+09	-0.0642256	0.558322	0.089593	11	2.3979	Wang Guofeng	2	4	0	C1	5.42103e+09	5.71733e+09	22.4136	22.4668	2	2.25	man	1	2	0	0	State-owned enterprises	1	Hainan Province	6.715	9.746	0	Haikou City
000505	3.01866e+09	5.23127e+09	2.24017e+09	685790364	505	2019	C13	1988-03-22	1992-12-21	1988	31	22.3779	0.428227	0.034148	1.74895	2.97367e+08	0.0568441	56.6826	56.6826	7.44029e+09	0.00420592	0.577041	0.084166	12	2.48491	Li Shaoling	2	4	0	C1	5.58428e+09	5.82869e+09	22.4432	22.4861	3	2.75	man	1	3	0	0	State-owned enterprises	1	Hainan Province	5.943	10.153	0	Haikou City
000505	3.38643e+09	5.6955e+09	2.59633e+09	726950251	505	2020	C13	1988-03-22	1992-12-21	1988	32	22.4629	0.455856	0.038491	1.83775	-2.46541e+08	-0.0432869	53.7497	53.7497	8.74175e+09	0.174921	0.594579	0.074459	10	2.30259	Li Shaoling	2	4	0	C1	7.68314e+09	8.64036e+09	22.7623	22.8797	3	3	man	1	3	0	0	State-owned enterprises	1	Hainan Province	6.032	10.477	0	Haikou City
000505	3.88279e+09	6.0466e+09	2.73445e+09	726950251	505	2021	C13	1988-03-22	1992-12-21	1988	33	22.5228	0.452229	0.039565	1.82558	6.3224e+08	0.104561	53.1199	53.1199	1.17631e+10	0.345622	0.642144	0.061713	10	2.30259	Li Shaoling	2	4	0	C1	7.62195e+09	7.73972e+09	22.7543	22.7696	3	3	man	1	3	0	0	State-owned enterprises	1	Hainan Province	6.123	11.456	0	Haikou City
000505	4.14356e+09	6.10514e+09	2.64243e+09	726950251	505	2022	C13	1988-03-22	1992-12-21	1988	34	22.5324	0.432821	0.026904	1.76311	-5.33231e+08	-0.0873413	52.7875	52.7875	1.28579e+10	0.0930691	0.6787	0.048243	13	2.56495	Wang Chunli	2		0	C1	8.03483e+09	8.17217e+09	22.8071	22.824	3	3						State-owned enterprises	1	Hainan Province			0	Haikou City
000506	2.38398e+09	3.24035e+09	1.69889e+09	929017761	506	2015	B09	1988-06-01	1993-03-12	1988	27	21.8989	0.524292	0.001792	2.10213	-1.01368e+08	-0.0312831	49.2501	49.2501	1.38783e+09	2.88578	0.735717	0.251349	9	2.19722	Lee Ming-gil	2	4	0	B	1.05933e+10	1.05989e+10	23.0835	23.084	4	4	man	1	4	0	0	Private	0	Shandong Province	9.728	9.728	1	Jinan City
000506	2.15349e+09	3.22891e+09	1.65157e+09	929017761	506	2016	B09	1988-06-01	1993-03-12	1988	28	21.8954	0.511496	0.003061	2.04706	-2.70653e+08	-0.0838218	49.364	49.364	8.12133e+08	-0.414817	0.66694	0.375297	9	2.19722	Lee Ming-gil	2	4	0	B	1.18456e+10	1.18522e+10	23.1952	23.1958	3	3.5	man	1	3	0	0	Private	0	Shandong Province	9.191	9.639	0	Jinan City
000506	1.49206e+09	2.54738e+09	1.46889e+09	929017761	506	2017	B09	1988-06-01	1993-03-12	1988	29	21.6583	0.57663	-0.158262	2.362	1.10722e+08	0.043465	45.9623	45.9623	7.69082e+08	-0.0530095	0.585723	0.105252	9	2.19722	Lee Ming-gil	2	4	0	B	8.3136e+09	8.31576e+09	22.8412	22.8414	4	3.75	man	1	4	0	0	Private	0	Shandong Province	9.494	9.656	0	Jinan City
000506	1.40499e+09	2.53276e+09	1.4182e+09	929017761	506	2018	B09	1988-06-01	1993-03-12	1988	30	21.6526	0.559942	0.011787	2.27243	2.88143e+08	0.113766	40.0138	40.0138	4.9646e+08	-0.354477	0.554725	0.05965	16	2.77259	Zhang Hui	2		0	B	3.91674e+09	3.91726e+09	22.0885	22.0887	2	2.75	man	1	2			Private	0	Shandong Province	9.732	9.746	0	Jinan City
000506	1.01354e+09	2.62188e+09	1.52795e+09	929017761	506	2019	B09	1988-06-01	1993-03-12	1988	31	21.6872	0.582766	-0.012259	2.39674	1.45904e+08	0.0556485	42.6285	42.6285	5.15388e+08	0.0381257	0.386571	0.06957	9	2.19722	Lu Tao		4	0	B	4.20293e+09	4.20352e+09	22.159	22.1592	2	1.75	man	1	2	0	0	Private	0	Shandong Province	10.104	10.153	0	Jinan City
000506	8.65205e+08	2.32313e+09	1.74949e+09	929017761	506	2020	B09	1988-06-01	1993-03-12	1988	32	21.5662	0.753075	-0.209098	4.04982	1.33229e+08	0.0573491	42.9536	42.9536	4.25054e+08	-0.175273	0.37243	0.303296	10	2.30259	Lu Tao		4	0	B	3.97843e+09	3.97914e+09	22.1042	22.1043	1	1.25	man	1	1	0	0	Private	0	Shandong Province	10.468	10.477	0	Jinan City
000506	3.72927e+08	1.68803e+09	1.28649e+09	929017761	506	2021	B09	1988-06-01	1993-03-12	1988	33	21.2468	0.762127	-0.081305	4.20393	54418031	0.0322377	39.3248	39.3248	9.06438e+08	1.13252	0.220925	0.119198	14	2.63906				0	B	4.26767e+09	4.26864e+09	22.1743	22.1746	1	1						Private	0	Shandong Province	10.845	11.456	0	Jinan City
000506	3.86152e+08	1.7177e+09	1.04556e+09	929017761	506	2022	B09	1988-06-01	1993-03-12	1988	34	21.2643	0.608697	0.129734	2.55556	-1.16515e+08	-0.0678317	38.3846	38.3846	2.77149e+08	-0.611835	0.224807	-0.061857	9	2.19722	Zheng Yuzhi	2		0	B	4.04542e+09	4.04629e+09	22.1208	22.1211	2	1.5						Private	0	Shandong Province			0	Jinan City
000507	4.82422e+08	1.72492e+09	4.6541e+08	344997420	507	2009	M	1989-01-01	1993-03-26	1989	20	21.2684	0.269815	0.057235	1.36952	1.72023e+07	0.00997279	28.1633	28.1633	410791728	-0.575995	0.279678	0.062523	11	2.3979	Yang Rungui	2	4	0	M	3.15788e+09	3.72909e+09	21.8732	22.0394	2	2.5	man	1	2	0	0	State-owned enterprises	1	Guangdong Province	9.244	8.469	1	Zhuhai City
000507	6.06105e+08	1.81724e+09	3.96282e+08	344997420	507	2010	M	1989-01-01	1993-03-26	1989	21	21.3206	0.218068	0.115568	1.27888	3.52621e+07	0.0194042	31.825	31.825	3.71248e+08	-0.0962615	0.333531	0.268359	11	2.3979	Yang Rungui	2	4	0	M	4.3982e+09	4.7536e+09	22.2045	22.2822	2	2.25	man	1	2	0	0	State-owned enterprises	1	Guangdong Province	9.835	8.907	1	Zhuhai City
000507	8.72855e+08	3.41578e+09	1.62875e+09	344997420	507	2011	M	1989-01-01	1993-03-26	1989	22	21.9517	0.476831	0.086275	1.91143	2.4247e+08	0.0709853	28.6852	28.6852	4.54106e+08	0.223186	0.255536	0.179109	12	2.48491				0	M	4.25884e+09	4.37493e+09	22.1723	22.1992	2	2						State-owned enterprises	1	Guangdong Province	9.888	8.868	1	Zhuhai City
000507	7.04981e+08	3.53829e+09	1.548e+09	620995356	507	2012	G55	1989-01-01	1993-03-26	1989	23	21.9869	0.4375	0.042921	1.77778	952991	0.000269336	29.2805	29.2805	6.54376e+08	0.44102	0.199243	0.19586	13	2.56495	Wu Aicun	2	4	0	G	4.55469e+09	4.59088e+09	22.2394	22.2473	3	2.75	man	1	3	0	0	State-owned enterprises	1	Guangdong Province	9.936	8.908	1	Zhuhai City
000507	7.87724e+08	3.93113e+09	1.39471e+09	789540919	507	2013	G55	1989-01-01	1993-03-26	1989	24	22.0922	0.354787	0.023178	1.54988	1.28409e+07	0.00326648	29.0621	29.0621	1.2911e+09	0.973029	0.200381	0.12938	11	2.3979	Ou Huisheng	2	4	0	G	5.60383e+09	5.65034e+09	22.4467	22.455	4	3.75	man	1	4	0	0	State-owned enterprises	1	Guangdong Province	10.237	9.282	1	Zhuhai City
000507	1115070457	5.36026e+09	2.71615e+09	789540919	507	2014	G55	1989-01-01	1993-03-26	1989	25	22.4023	0.50672	0.003158	2.02724	2.04675e+08	0.0381838	28.802	28.802	2.13904e+09	0.656754	0.208026	0.149019	12	2.48491	Ou Huisheng	2	4	0	G	9.67737e+09	9.77464e+09	22.9931	23.0031	4	4	man	1	4	0	0	State-owned enterprises	1	Guangdong Province	10.445	9.477	1	Zhuhai City
000507	1.0231e+09	5.47445e+09	2.67632e+09	789540919	507	2015	G55	1989-01-01	1993-03-26	1989	26	22.4234	0.488875	0.014714	1.95647	2.06545e+08	0.0377288	28.9677	28.9677	2.02266e+09	-0.0544065	0.186886	0.192654	10	2.30259	Ou Huisheng	2	4	0	G	8.45956e+09	8.52682e+09	22.8586	22.8665	3	3.25	man	1	3	0	0	State-owned enterprises	1	Guangdong Province	11.076	9.728	1	Zhuhai City
000507	8.85772e+08	5.72102e+09	2.80351e+09	789540919	507	2016	G55	1989-01-01	1993-03-26	1989	27	22.4674	0.490038	0.021014	1.96093	2.7936e+08	0.0488306	29.786	29.786	1.80113e+09	-0.109526	0.154828	0.224022	10	2.30259	Ou Huisheng	2	4	0	G	7.71686e+09	7.76183e+09	22.7667	22.7725	3	3	man	1	3	0	0	State-owned enterprises	1	Guangdong Province	10.49	9.639	1	Zhuhai City
000507	1.04034e+09	5.9152e+09	2.82518e+09	789540919	507	2017	G55	1989-01-01	1993-03-26	1989	28	22.5008	0.477613	0.028042	1.91429	3.6624e+08	0.061915	29.8741	29.8741	1.86064e+09	0.0330407	0.175875	0.241594	9	2.19722	Ou Huisheng	2	4	0	G	1.07537e+10	1.08627e+10	23.0985	23.1086	3	3	man	1	3	0	0	State-owned enterprises	1	Guangdong Province	10.61	9.656	1	Zhuhai City
000507	1.65786e+09	6.83868e+09	3.57598e+09	789540919	507	2018	G55	1989-01-01	1993-03-26	1989	29	22.6459	0.522906	0.028223	2.09602	3.78612e+08	0.0553634	29.7335	29.7335	2.61496e+09	0.405413	0.242425	0.191693	8	2.07944	Ou Huisheng	2	4	0	G	8.74402e+09	8.78695e+09	22.8916	22.8965	3	3	man	1	3	0	0	State-owned enterprises	1	Guangdong Province	10.854	9.746	1	Zhuhai City
000507	2.31896e+09	9.25091e+09	3.59601e+09	930424895	507	2019	G55	1989-01-01	1993-03-26	1989	30	22.948	0.38872	0.026706	1.63591	3.054e+08	0.033013	40.3487	40.3487	3.32182e+09	0.270311	0.250674	0.158895	8	2.07944	Ou Huisheng	2	4	0	G	9.29897e+09	9.30882e+09	22.9532	22.9542	4	3.25	man	1	4	0	0	State-owned enterprises	1	Guangdong Province	11.342	10.153	1	Zhuhai City
000507	3.46073e+09	1.34873e+10	7.62071e+09	930424895	507	2020	G55	1989-01-01	1993-03-26	1989	31	23.325	0.56503	0.021318	2.29901	3.08426e+08	0.0228679	40.5797	40.5797	3.53531e+09	0.0642708	0.256593	0.172723	11	2.3979	Ou Huisheng	2	4	0	G	1.29613e+10	1.29055e+10	23.2852	23.2809	3	2.5	man	1	3	0	0	State-owned enterprises	1	Guangdong Province	11.673	10.477	1	Zhuhai City
000507	5.11656e+09	1.77362e+10	1.03408e+10	919734895	507	2021	G55	1989-01-01	1993-03-26	1989	32	23.5989	0.583037	0.029647	2.39829	6.9444e+08	0.0391539	39.0729	39.0729	6.38136e+09	0.805034	0.288481	0.172127	13	2.56495	Ou Huisheng	2	4	0	G	1.64234e+10	1.62823e+10	23.522	23.5133	4	4	man	1	4	0	0	State-owned enterprises	1	Guangdong Province	12.014	11.456	1	Zhuhai City
000507	6.43008e+09	2.09109e+10	1.17562e+10	919734895	507	2022	G55	1989-01-01	1993-03-26	1989	33	23.7635	0.562207	0.022287	2.28418	1.30173e+09	0.0622515	38.2858	38.2858	5.25027e+09	-0.177249	0.307499	0.237615	11	2.3979	Feng Xin	1		0	G	1.69915e+10	1.6916e+10	23.556	23.5515	6	5.25						State-owned enterprises	1	Guangdong Province			0	Zhuhai City
000509	3.99834e+08	6.2658e+08	6.14255e+08	825483117	509	2014	C29	1990-10-18	1993-05-07	1990	24	20.2558	0.924091	-0.087706	8.95064	-5.71942e+07	-0.09128	35.5451	35.5451	2.26576e+08	-0.167142	0.638121	0.108299	17	2.83321	Guo Hongjie	2	4	0	C2	3.17506e+09	4.60959e+09	21.8786	22.2514	1	1.75	man	1	1	0	0	Private	0	Sichuan Province	8.291	9.477	0	Nanchong City
000509	3.72494e+08	5.67827e+08	5.3463e+08	825483117	509	2015	C29	1990-10-18	1993-05-07	1990	25	20.1573	0.920262	0.034955	8.80011	-9.28401e+06	-0.0163501	33.2255	33.2255	1.76837e+08	-0.219526	0.655999	0.175199	9	2.19722	Guo Hongjie	2	4	0	C2	5.75191e+09	7.63378e+09	22.4728	22.7558	1	1.5	man	1	1	0	0	Private	0	Sichuan Province	8.594	9.728	0	Nanchong City
000509	2.57484e+08	3.41522e+08	3.18991e+08	825483117	509	2016	C29	1990-10-18	1993-05-07	1990	26	19.6489	0.89653	-0.159751	8.65843	-6.93966e+07	-0.154187	32.9494	32.9494	7.8835e+07	-0.478215	0.753933	0.069166	9	2.19722	Guo Hongjie	2	4	0	C2	5.30588e+09	6.88984e+09	22.3921	22.6533	2	1.25	man	1	2	0	0	Private	0	Sichuan Province	8.134	9.639	0	Nanchong City
000509	1.45111e+08	2.06944e+08	1.91788e+08	825483117	509	2018	C29	1990-10-18	1993-05-07	1990	28	19.148	0.896232	-0.245957	8.63257	-9.19688e+07	-0.14587	32.7291	32.7291	1.2091e+09	-0.460436	0.70121	0.02227	5	1.60944	Li Xuefeng	2	4	0	C2	2.42058e+09	2420592569	21.6073	21.6073	2	2	man	1	2	0	0	Private	0	Sichuan Province	9.006	9.746	0	Nanchong City
000509	8.97531e+07	1.56866e+08	2.53878e+08	825483117	509	2019	C29	1990-10-18	1993-05-07	1990	29	18.8709	0.887533	-0.445262	1.06154	-6.36138e+06	-0.040553	31.6428	31.6428	7.01221e+07	-0.568088	0.572164	0.506466	8	2.07944	Li Xuefeng	2	4	0	C2	2.23503e+09	2.23504e+09	21.5275	21.5275	1	1	man	1	1	0	0	Private	0	Sichuan Province	9.06	10.153	0	Nanchong City
000509	3.9262e+08	6.12139e+08	3.91704e+08	1073128052	509	2022	Q83	1990-10-18	1993-05-07	1990	32	20.2325	0.639894	0.010779	2.77696	1.76721e+07	0.0288695	46.5405	46.5405	8.83751e+08	1.83578	0.64139	0.091032	11	2.3979	Yang Jian'an	2		0	Q	4.46953e+09	4.46959e+09	22.2205	22.2206	3	1.75						State-owned enterprises	1	Sichuan Province			0	Nanchong City
000510	1.17798e+09	2.80704e+09	1.65408e+09	609182254	510	2009	C4350	1989-04-12	1993-05-07	1989	20	21.7554	0.589261	0.00266	2.43464	3.37499e+08	0.120233	15.1658	18.9259	2.28395e+09	0.131714	0.419654	0.090085	9	2.19722	Liu Han	2	4	0	C4	7.43467e+09	7.43522e+09	22.7294	22.7295	4	3.75	man	1	4	0	0	Private	0	Sichuan Province	7.521	8.469	0	Deyang City
000510	1.04538e+09	2.41933e+09	1.2421e+09	609182254	510	2010	C4350	1989-04-12	1993-05-07	1989	21	21.6068	0.513404	0.034368	2.05509	4.20525e+08	0.173819	13.5073	17.2722	2.70256e+09	0.183283	0.432094	0.097777	9	2.19722	Liu Han	2	4	0	C4	6.42576e+09	6.42624e+09	22.5836	22.5837	4	4	man	1	4	0	0	Private	0	Sichuan Province	7.431	8.907	0	Deyang City
000510	7.95494e+08	2.35408e+09	1.23567e+09	609182254	510	2011	C4350	1989-04-12	1993-05-07	1989	22	21.5794	0.524906	-0.049223	2.10485	-5.92226e+06	-0.00251574	12.9489	17.6575	2.58715e+09	-0.0427046	0.337921	0.031561	9	2.19722	Liu Han	2	4	0	C4	4.29966e+09	4.29986e+09	22.1818	22.1818	4	4	man	1	4	0	0	Private	0	Sichuan Province	7.433	8.868	0	Deyang City
000510	7.77252e+08	2.30127e+09	1.17135e+09	609182254	510	2012	C26	1989-04-12	1993-05-07	1989	23	21.5567	0.509003	0.001878	2.03667	9.07731e+07	0.0394447	12.9489	18.7447	2.17267e+09	-0.160208	0.337749	0.018213	10	2.30259	Liu Han	2	4	0	C2	4.68e+09	4.68024e+09	22.2666	22.2666	4	4	man	1	4	0	0	Private	0	Sichuan Province	7.365	8.908	0	Deyang City
000510	4.37388e+08	1.84215e+09	9.00276e+08	609182254	510	2013	C26	1989-04-12	1993-05-07	1989	24	21.3342	0.48871	-0.103768	1.95584	1.21317e+08	0.0658564	13.0802	18.9909	2.00554e+09	-0.0769226	0.237434	0.001545	11	2.3979	Zhang Changde	2	4	0	C2	4.14699e+09	4.14722e+09	22.1456	22.1457	4	3.5	man	1	4	0	0	State-owned enterprises	1	Sichuan Province	7.998	9.282	0	Deyang City
000510	5.33609e+08	1.80377e+09	1.00862e+09	609182254	510	2014	C26	1989-04-12	1993-05-07	1989	25	21.3131	0.559173	-0.081085	2.26846	1.2579e+08	0.0697369	12.0953	19.0067	2.05219e+09	0.0232599	0.295829	0.035525	10	2.30259	Zhang Changde	2	4	0	C2	4.34669e+09	4.34694e+09	22.1927	22.1927	3	3.25	man	1	3	0	0	State-owned enterprises	1	Sichuan Province	8.291	9.477	0	Deyang City
000510	2.41428e+08	1.32171e+09	4.74294e+08	609182254	510	2016	C26	1989-04-12	1993-05-07	1989	27	21.0022	0.35885	0.041099	1.5597	2.60372e+08	0.196997	22.1571	22.1571	1.53415e+09	-0.0530434	0.182664	0.170497	14	2.63906	Liu Jiangdong	1	4	0	C2	7.42876e+09	7.92459e+09	22.7286	22.7932	1	1.5	man	1	1	0	0	Private	0	Sichuan Province	8.134	9.639	0	Deyang City
000510	4.68516e+08	1.50077e+09	6.2446e+08	609182254	510	2017	C26	1989-04-12	1993-05-07	1989	28	21.1292	0.416092	0.028177	1.7126	4.52256e+07	0.0301348	30.697	30.697	1.72815e+09	0.12645	0.312183	0.171225	12	2.48491	Liu Jiangdong	1	4	0	C2	5.56774e+09	6.00963e+09	22.4403	22.5166	1	2	man	1	1	0	0	Private	0	Sichuan Province	8.552	9.656	0	Deyang City
000510	5.01139e+08	1.48447e+09	5.28857e+08	609182254	510	2018	C26	1989-04-12	1993-05-07	1989	29	21.1183	0.35626	0.069295	1.55342	2.08521e+08	0.140468	29.9914	29.9914	2.06939e+09	0.197461	0.337587	0.168921	9	2.19722	Liu Jiangdong	1	4	0	C2	2.78197e+09	2.92294e+09	21.7464	21.7959	2	1.25	man	1	2	0	0	Private	0	Sichuan Province	9.006	9.746	0	Deyang City
000510	4.62896e+08	1.6105e+09	5.60284e+08	609182254	510	2019	C26	1989-04-12	1993-05-07	1989	30	21.1998	0.347894	0.040193	1.53349	6.85819e+07	0.0425842	28.7112	28.7112	2.31907e+09	0.120651	0.287424	0.133691	9	2.19722	Liu Jiangdong	2	4	0	C2	2.94904e+09	3.09448e+09	21.8047	21.8529	3	2.25	man	1	3	0	0	Private	0	Sichuan Province	9.06	10.153	0	Deyang City
000510	678528068	1.81642e+09	7.21425e+08	609182254	510	2020	C26	1989-04-12	1993-05-07	1989	31	21.3201	0.39717	0.041525	1.65884	1.9529e+08	0.107514	25.7112	25.7112	2.20696e+09	-0.0483394	0.373553	0.159608	13	2.56495	Liu Jiangdong	2	4	0	C2	3.39481e+09	3.56631e+09	21.9455	21.9948	3	3	man	1	3	0	0	Private	0	Sichuan Province	9.39	10.477	0	Deyang City
000510	8.56825e+08	2.17637e+09	8.14015e+08	609182254	510	2021	C26	1989-04-12	1993-05-07	1989	32	21.5009	0.374023	0.139461	1.5975	3.60553e+08	0.165667	23.4342	23.4342	2.9781e+09	0.349411	0.393694	0.265632	12	2.48491	Liu Jiangdong	2	4	0	C2	4.24531e+09	4.41428e+09	22.1691	22.2081	4	3.25	man	1	4	0	0	Private	0	Sichuan Province	9.732	11.456	0	Deyang City
000510	8.16488e+08	2.29749e+09	8.37914e+08	609182254	510	2022	C26	1989-04-12	1993-05-07	1989	33	21.5551	0.364708	0.005769	1.57408	-19411619	-0.00844906	23.8772	23.8772	3.03882e+09	0.0203889	0.355382	0.136457	11	2.3979	Liu Jiangdong	2		0	C2	4.26259e+09	4.40772e+09	22.1731	22.2066	3	3.25						Private	0	Sichuan Province			0	Deyang City
000513	1.84156e+09	3.12438e+09	8.98918e+08	295721852	513	2009	C8105	1992-03-01	1993-07-20	1992	17	21.8625	0.287711	0.164447	1.40392	4.94877e+08	0.158392	49.1282	49.1282	2.59585e+09	0.260952	0.589417	0.525401	9	2.19722	Zhu Baoguo	1	4	0	C8	9.88345e+09	1.00777e+10	23.0141	23.0336	4	4	man	1	4	0	0	Private	0	Guangdong Province	9.244	8.469	1	Zhuhai City
000513	2.15572e+09	3.66199e+09	1.02284e+09	295721852	513	2010	C8105	1992-03-01	1993-07-20	1992	18	22.0213	0.279313	0.123564	1.38756	6.33296e+08	0.172938	50.9913	50.9913	2.72672e+09	0.0504159	0.588675	0.528193	9	2.19722	Zhu Baoguo	1	4	0	C8	1.15259e+10	1.17374e+10	23.1679	23.186	4	4	man	1	4	0	0	Private	0	Guangdong Province	9.835	8.907	1	Zhuhai City
000513	2.908e+09	4.60291e+09	1.59129e+09	295721852	513	2011	C8105	1992-03-01	1993-07-20	1992	19	22.25	0.345714	0.084251	1.52838	7.08201e+08	0.15386	51.0401	51.0401	3.16292e+09	0.159971	0.631773	0.558023	9	2.19722	Zhu Baoguo	1	4	0	C8	6.6945e+09	6.75676e+09	22.6246	22.6338	4	3.5	man	1	4	0	0	Private	0	Guangdong Province	9.888	8.868	1	Zhuhai City
[truncated: 34,360 more rows]
[truncated: 31 more columns]

## Sheet: Sheet2
city
阿坝藏族羌族自治州
阿克苏市
阿拉尔市
阿拉善盟
安宁市
安庆市
安顺市
安阳市
鞍山市
巴彦淖尔市
巴音郭楞蒙古自治州
白山市
白银市
蚌埠市
包头市
宝鸡市
保定市
保山市
北海市
北京市
本溪市
滨州市
亳州市
沧州市
昌都市
昌吉回族自治州
昌吉市
昌江黎族自治县
[truncated: 389 more rows]
